# Supplementary material for: 4,6-Dimeth­oxy-2-(methyl­sulfon­yl)pyrimidine
Source: Acta Crystallogr Sect E Struct Rep Online. 2010 Jul 3;66(Pt 8):o1913. doi: 10.1107/S1600536810025067 (PMC3007508; doi:10.1107/S1600536810025067)
Supplement: Supplementary file 1 [file e-66-o1913-sup1.cif]

##############################################################################
###                                                                        ###
###        Electronic paper (Acta Crystallographica Section E)             ###
###                                                                        ###
##############################################################################
#                                                                            #
# This CIF contains the data in a paper accepted for publication in Acta     #
# Crystallographica Section E. It conforms to the requirements of Notes      #
# for Authors for Section E, and has been peer reviewed under the auspices   #
# of the IUCr Commission on Journals.                                        #
#                                                                            #
# Full details of the Crystallographic Information File format               #
# are given in the paper "The Crystallographic Information File (CIF):       #
# a New Standard Archive File for Crystallography" by S. R. Hall, F. H.      #
# Allen and I. D. Brown [Acta Cryst. (1991), A47, 655-685].                  #
#                                                                            #
# The current version of the core CIF dictionary is obtainable from          #
# ftp://ftp.iucr.org/pub/cif_core.dic. The current version number is 2.4.    #
#                                                                            #
# Software is freely available for graphical display of the structure(s) in  #
# this CIF.  For information consult the CIF home page http://www.iucr.org/  #
# cif/home.html                                                              #
#                                                                            #
# This file may be used for bona fide research purposes within the           #
# scientific community so long as proper attribution is given to the journal # 
# article from which it was obtained.                                        #
#                                                                            #
##############################################################################
                                             
data_global
_audit_creation_method     'form.cif (version 2.0)'
_journal_data_validation_number     ?
_journal_date_recd_electronic     2010-06-25
_journal_date_accepted     2010-06-25
_journal_name_full     'Acta Crystallographica, Section E'
_journal_year     2010
_journal_volume     66
_journal_issue      8
_journal_page_first     o1913
_journal_page_last     o1913
_journal_paper_category     QO
_journal_coeditor_code     CI5121
_publ_contact_author_name     'Prof. Fun, Hoong-Kun'
_publ_contact_author_address
;
      X-ray Crystallography Unit
      School of Physics
      Universiti Sains Malaysia
      11800 USM, Penang
      MALAYSIA
;
_publ_contact_author_email     'hkfun@usm.my'
_publ_contact_author_fax     '6 04 6579150'
_publ_contact_author_phone     '6 04 6533652'
_publ_section_title
;
4,6-Dimethoxy-2-(methylsulfonyl)pyrimidine
;
loop_
    _publ_author_name
    _publ_author_footnote
    _publ_author_address
    'Hoong-Kun Fun'
;
      Thomson Reuters ResearcherID: A-3561-2009.
;
;     X-ray Crystallography Unit
      School of Physics
      Universiti Sains Malaysia
      11800 USM, Penang
      Malaysia
;
    'Chin Sing Yeap'
;
      Thomson Reuters ResearcherID: A-5523-2009.
;
;
      X-ray Crystallography Unit
      School of Physics
      Universiti Sains Malaysia
      11800 USM, Penang
      Malaysia
;
    'Sankappa Rai' ?
;
      Department of Chemistry
      Manipal Institute of Technology
      Manipal University
      Manipal 576 104
      India
;
    'Arun M Isloor' ?
;
      Organic Chemistry Division
      Department of Chemistry
      National Institute of Technology-Karnataka
      Surathkal, Mangalore 575 025
      India
;
    'Prakash Shetty' ?
;
      Department of Printing
      Manipal Institute of Technology
      Manipal University
      Manipal 576 104
      India
;
data_I
_audit_creation_method     SHELXL-97
_chemical_name_systematic
;
4,6-Dimethoxy-2-(methylsulfonyl)pyrimidine
;
_chemical_name_common     ?
_chemical_formula_moiety     'C7 H10 N2 O4 S'
_chemical_formula_sum     'C7 H10 N2 O4 S'
_chemical_formula_iupac     'C7 H10 N2 O4 S'
_chemical_formula_weight     218.23
_chemical_melting_point     ?
_symmetry_cell_setting     triclinic
_symmetry_space_group_name_H-M     'P -1'
_symmetry_space_group_name_Hall     '-P 1'
loop_
    _symmetry_equiv_pos_as_xyz
    'x, y, z'
    '-x, -y, -z'
_cell_length_a     8.349(2)
_cell_length_b     11.067(3)
_cell_length_c     11.438(3)
_cell_angle_alpha     108.457(8)
_cell_angle_beta     92.774(8)
_cell_angle_gamma     98.504(8)
_cell_volume     986.4(4)
_cell_formula_units_Z     4
_cell_measurement_reflns_used     8362
_cell_measurement_theta_min     2.24
_cell_measurement_theta_max     32.12
_cell_measurement_temperature     296(2)
_exptl_crystal_description     Plate
_exptl_crystal_colour     colourless
_exptl_crystal_size_max     0.38
_exptl_crystal_size_mid     0.30
_exptl_crystal_size_min     0.08
_exptl_crystal_density_diffrn     1.470
_exptl_crystal_density_meas     ?
_exptl_crystal_density_method     'not measured'
_exptl_crystal_F_000     456
_exptl_absorpt_coefficient_mu     0.320
_exptl_absorpt_correction_type     multi-scan
_exptl_absorpt_process_details     '(<i>SADABS</i>; Bruker, 2009)'
_exptl_absorpt_correction_T_min     0.8885
_exptl_absorpt_correction_T_max     0.9737
_exptl_special_details
;
;
_diffrn_ambient_temperature     296(2)
_diffrn_radiation_type     MoK\a
_diffrn_radiation_wavelength     0.71073
_diffrn_radiation_source     'fine-focus sealed tube'
_diffrn_radiation_monochromator     graphite
_diffrn_measurement_device_type     'Bruker APEXII DUO CCD area-detector'
_diffrn_measurement_method     '\f and \w scans'
_diffrn_detector_area_resol_mean     ?
_diffrn_reflns_number     29277
_diffrn_reflns_av_R_equivalents     0.0424
_diffrn_reflns_av_sigmaI/netI     0.0375
_diffrn_reflns_theta_min     1.89
_diffrn_reflns_theta_max     32.50
_diffrn_reflns_theta_full     32.50
_diffrn_measured_fraction_theta_max     0.988
_diffrn_measured_fraction_theta_full     0.988
_diffrn_reflns_limit_h_min     -12
_diffrn_reflns_limit_h_max     12
_diffrn_reflns_limit_k_min     -16
_diffrn_reflns_limit_k_max     16
_diffrn_reflns_limit_l_min     -17
_diffrn_reflns_limit_l_max     16
_diffrn_standards_number     0
_diffrn_standards_interval_count     .
_diffrn_standards_interval_time     .
_diffrn_standards_decay_%     ?
_refine_special_details
;
Refinement of <i>F</i>^2^ against ALL reflections. The weighted <i>R</i>-factor
<i>wR</i> and goodness of fit <i>S</i> are based on <i>F</i>^2^, conventional
<i>R</i>-factors <i>R</i> are based on <i>F</i>, with <i>F</i> set to zero for
negative <i>F</i>^2^. The threshold expression of <i>F</i>^2^ >
\s(<i>F</i>^2^) is used only for calculating <i>R</i>-factors(gt) <i>etc</i>.
and is not relevant to the choice of reflections for refinement.
<i>R</i>-factors based on <i>F</i>^2^ are statistically about twice as large
as those based on <i>F</i>, and <i>R</i>- factors based on ALL data will be
even larger.
;
_reflns_number_total     7063
_reflns_number_gt     4866
_reflns_threshold_expression     I>2\s(I)
_refine_ls_structure_factor_coef     Fsqd
_refine_ls_matrix_type     full
_refine_ls_R_factor_all     0.0729
_refine_ls_R_factor_gt     0.0435
_refine_ls_wR_factor_gt     0.1240
_refine_ls_wR_factor_ref     0.1560
_refine_ls_goodness_of_fit_ref     1.078
_refine_ls_restrained_S_all     1.078
_refine_ls_number_reflns     7063
_refine_ls_number_parameters     259
_refine_ls_number_restraints     0
_refine_ls_hydrogen_treatment     constr
_refine_ls_weighting_scheme     calc
_refine_ls_weighting_details
         'calc w=1/[\s^2^(Fo^2^)+(0.0771P)^2^+0.1962P] where P=(Fo^2^+2Fc^2^)/3'
_atom_sites_solution_hydrogens     geom
_atom_sites_solution_primary     direct
_atom_sites_solution_secondary     difmap
_refine_ls_shift/su_max     0.001
_refine_ls_shift/su_mean     0.000
_refine_diff_density_max     0.503
_refine_diff_density_min     -0.503
_refine_ls_extinction_method     none
_refine_ls_extinction_coef     ?
loop_
    _atom_type_symbol
    _atom_type_description
    _atom_type_scat_dispersion_real
    _atom_type_scat_dispersion_imag
    _atom_type_scat_source
    'C' 'C' 0.0033 0.0016
                         'International Tables Vol C Tables 4.2.6.8 and 6.1.1.4'
    'H' 'H' 0.0000 0.0000
                         'International Tables Vol C Tables 4.2.6.8 and 6.1.1.4'
    'N' 'N' 0.0061 0.0033
                         'International Tables Vol C Tables 4.2.6.8 and 6.1.1.4'
    'O' 'O' 0.0106 0.0060
                         'International Tables Vol C Tables 4.2.6.8 and 6.1.1.4'
    'S' 'S' 0.1246 0.1234
                         'International Tables Vol C Tables 4.2.6.8 and 6.1.1.4'
_computing_data_collection     'APEX2 (Bruker, 2009)'
_computing_cell_refinement     'SAINT (Bruker, 2009)'
_computing_data_reduction     'SAINT (Bruker, 2009)'
_computing_structure_solution     'SHELXTL (Sheldrick, 2008)'
_computing_structure_refinement     'SHELXTL (Sheldrick, 2008)'
_computing_molecular_graphics     'SHELXTL (Sheldrick, 2008)'
_computing_publication_material
;
SHELXTL (Sheldrick, 2008) and PLATON (Spek, 2009)
;
loop_
    _atom_site_type_symbol
    _atom_site_label
    _atom_site_fract_x
    _atom_site_fract_y
    _atom_site_fract_z
    _atom_site_U_iso_or_equiv
    _atom_site_adp_type
    _atom_site_calc_flag
    _atom_site_refinement_flags
    _atom_site_occupancy
    _atom_site_disorder_assembly
    _atom_site_disorder_group
    S S1A -0.01034(4) 0.04422(4) 0.19330(4) 0.03856(12) Uani d . 1 . .
    O O1A -0.02361(19) 0.10070(16) 0.32304(15) 0.0632(4) Uani d . 1 . .
    O O2A -0.08995(15) 0.09457(13) 0.10934(15) 0.0518(3) Uani d . 1 . .
    O O3A 0.50597(16) 0.29863(13) 0.14202(15) 0.0528(3) Uani d . 1 . .
    O O4A 0.51835(16) -0.11116(13) 0.16945(16) 0.0543(3) Uani d . 1 . .
    N N1A 0.26662(16) 0.17382(13) 0.16027(13) 0.0362(3) Uani d . 1 . .
    N N2A 0.27464(15) -0.03547(13) 0.17789(13) 0.0364(3) Uani d . 1 . .
    C C1A 0.20400(17) 0.06224(14) 0.17287(14) 0.0334(3) Uani d . 1 . .
    C C2A 0.43408(19) -0.01755(16) 0.16718(16) 0.0386(3) Uani d . 1 . .
    C C3A 0.51867(19) 0.09495(18) 0.15559(17) 0.0435(4) Uani d . 1 . .
    H H3AA 0.6304 0.1068 0.1502 0.052 Uiso calc R 1 . .
    C C4A 0.42742(19) 0.18858(16) 0.15246(15) 0.0378(3) Uani d . 1 . .
    C C5A 0.4131(3) 0.3951(2) 0.1326(3) 0.0608(5) Uani d . 1 . .
    H H5AA 0.4838 0.4653 0.1194 0.091 Uiso calc R 1 . .
    H H5AB 0.3635 0.4268 0.2078 0.091 Uiso calc R 1 . .
    H H5AC 0.3300 0.3577 0.0642 0.091 Uiso calc R 1 . .
    C C6A 0.4289(3) -0.2300(2) 0.1768(3) 0.0630(6) Uani d . 1 . .
    H H6AA 0.5032 -0.2872 0.1814 0.095 Uiso calc R 1 . .
    H H6AB 0.3525 -0.2704 0.1045 0.095 Uiso calc R 1 . .
    H H6AC 0.3714 -0.2116 0.2494 0.095 Uiso calc R 1 . .
    C C7A -0.0758(2) -0.12239(17) 0.1485(2) 0.0476(4) Uani d . 1 . .
    H H7AA -0.1909 -0.1400 0.1536 0.071 Uiso calc R 1 . .
    H H7AB -0.0197 -0.1571 0.2024 0.071 Uiso calc R 1 . .
    H H7AC -0.0529 -0.1618 0.0648 0.071 Uiso calc R 1 . .
    S S1B 0.91824(6) 0.54889(4) 0.18573(4) 0.04122(12) Uani d . 1 . .
    O O1B 1.0732(2) 0.63051(15) 0.21079(16) 0.0655(4) Uani d . 1 . .
    O O2B 0.8041(2) 0.56321(17) 0.09628(13) 0.0639(4) Uani d . 1 . .
    O O3B 0.7212(2) 0.42513(15) 0.54172(14) 0.0673(5) Uani d . 1 . .
    O O4B 0.6688(2) 0.83263(14) 0.52687(15) 0.0629(4) Uani d . 1 . .
    N N1B 0.78624(19) 0.69578(14) 0.36974(14) 0.0437(3) Uani d . 1 . .
    N N2B 0.81160(19) 0.48548(14) 0.37722(13) 0.0414(3) Uani d . 1 . .
    C C1B 0.8263(2) 0.57971(16) 0.32927(15) 0.0382(3) Uani d . 1 . .
    C C2B 0.7173(2) 0.71868(18) 0.47615(17) 0.0471(4) Uani d . 1 . .
    C C3B 0.6896(3) 0.6287(2) 0.53590(18) 0.0574(5) Uani d . 1 . .
    H H3BA 0.6383 0.6454 0.6084 0.069 Uiso calc R 1 . .
    C C4B 0.7415(3) 0.51237(18) 0.48331(17) 0.0479(4) Uani d . 1 . .
    C C5B 0.7711(4) 0.3023(2) 0.4853(2) 0.0658(6) Uani d . 1 . .
    H H5BA 0.7710 0.2564 0.5438 0.099 Uiso calc R 1 . .
    H H5BB 0.8787 0.3163 0.4607 0.099 Uiso calc R 1 . .
    H H5BC 0.6967 0.2525 0.4138 0.099 Uiso calc R 1 . .
    C C6B 0.7263(4) 0.9364(2) 0.4804(2) 0.0717(7) Uani d . 1 . .
    H H6BA 0.7075 1.0168 0.5370 0.108 Uiso calc R 1 . .
    H H6BB 0.6689 0.9210 0.4009 0.108 Uiso calc R 1 . .
    H H6BC 0.8408 0.9406 0.4725 0.108 Uiso calc R 1 . .
    C C7B 0.9425(3) 0.38667(19) 0.1441(2) 0.0596(6) Uani d . 1 . .
    H H7BA 0.9860 0.3620 0.0655 0.089 Uiso calc R 1 . .
    H H7BB 0.8389 0.3332 0.1384 0.089 Uiso calc R 1 . .
    H H7BC 1.0160 0.3758 0.2058 0.089 Uiso calc R 1 . .
loop_
    _atom_site_aniso_label
    _atom_site_aniso_U_11
    _atom_site_aniso_U_22
    _atom_site_aniso_U_33
    _atom_site_aniso_U_12
    _atom_site_aniso_U_13
    _atom_site_aniso_U_23
    S1A 0.02471(18) 0.03529(19) 0.0583(3) 0.00757(13) 0.01261(15) 0.01667(17)
    O1A 0.0498(8) 0.0687(9) 0.0636(9) 0.0117(7) 0.0238(7) 0.0079(7)
    O2A 0.0291(6) 0.0482(7) 0.0888(10) 0.0116(5) 0.0074(6) 0.0351(7)
    O3A 0.0338(6) 0.0503(7) 0.0794(10) -0.0034(5) 0.0040(6) 0.0332(7)
    O4A 0.0313(6) 0.0516(7) 0.0890(10) 0.0153(5) 0.0114(6) 0.0311(7)
    N1A 0.0264(6) 0.0368(6) 0.0450(7) 0.0026(5) 0.0036(5) 0.0143(5)
    N2A 0.0255(6) 0.0385(6) 0.0472(7) 0.0077(5) 0.0063(5) 0.0156(6)
    C1A 0.0226(6) 0.0364(7) 0.0410(8) 0.0041(5) 0.0052(5) 0.0126(6)
    C2A 0.0265(7) 0.0440(8) 0.0473(9) 0.0093(6) 0.0055(6) 0.0159(7)
    C3A 0.0235(7) 0.0518(9) 0.0575(10) 0.0048(6) 0.0060(6) 0.0216(8)
    C4A 0.0283(7) 0.0419(8) 0.0433(8) 0.0003(6) 0.0034(6) 0.0167(6)
    C5A 0.0500(11) 0.0536(11) 0.0890(16) 0.0007(9) 0.0077(10) 0.0411(11)
    C6A 0.0476(11) 0.0511(11) 0.1001(18) 0.0169(9) 0.0138(11) 0.0339(11)
    C7A 0.0319(8) 0.0385(8) 0.0761(13) 0.0027(6) 0.0102(8) 0.0249(8)
    S1B 0.0485(2) 0.0379(2) 0.0431(2) 0.01011(16) 0.01501(17) 0.01859(16)
    O1B 0.0583(9) 0.0610(9) 0.0768(10) -0.0036(7) 0.0250(8) 0.0258(8)
    O2B 0.0830(12) 0.0751(10) 0.0444(7) 0.0300(9) 0.0083(7) 0.0269(7)
    O3B 0.1028(14) 0.0552(8) 0.0543(8) 0.0157(8) 0.0304(8) 0.0283(7)
    O4B 0.0800(11) 0.0481(8) 0.0605(9) 0.0220(7) 0.0250(8) 0.0102(7)
    N1B 0.0480(8) 0.0403(7) 0.0440(8) 0.0111(6) 0.0096(6) 0.0132(6)
    N2B 0.0465(8) 0.0401(7) 0.0396(7) 0.0060(6) 0.0089(6) 0.0160(6)
    C1B 0.0382(8) 0.0395(8) 0.0376(8) 0.0067(6) 0.0064(6) 0.0134(6)
    C2B 0.0506(10) 0.0433(9) 0.0442(9) 0.0100(7) 0.0103(7) 0.0084(7)
    C3B 0.0775(15) 0.0518(11) 0.0430(10) 0.0119(10) 0.0243(9) 0.0126(8)
    C4B 0.0593(11) 0.0450(9) 0.0394(9) 0.0040(8) 0.0115(8) 0.0151(7)
    C5B 0.0955(19) 0.0489(11) 0.0579(13) 0.0094(11) 0.0111(12) 0.0255(10)
    C6B 0.104(2) 0.0477(11) 0.0687(14) 0.0285(12) 0.0197(13) 0.0182(10)
    C7B 0.0803(15) 0.0423(10) 0.0653(13) 0.0231(9) 0.0347(11) 0.0206(9)
_geom_special_details
;
All e.s.d.'s (except the e.s.d. in the dihedral angle between two l.s. planes)
are estimated using the full covariance matrix. The cell e.s.d.'s are taken
into account individually in the estimation of e.s.d.'s in distances, angles
and torsion angles; correlations between e.s.d.'s in cell parameters are only
used when they are defined by crystal symmetry. An approximate (isotropic)
treatment of cell e.s.d.'s is used for estimating e.s.d.'s involving l.s.
planes.
;
loop_
    _geom_bond_atom_site_label_1
    _geom_bond_atom_site_label_2
    _geom_bond_site_symmetry_2
    _geom_bond_distance
    _geom_bond_publ_flag
    S1A O1A . 1.4334(16) ?
    S1A O2A . 1.4356(14) ?
    S1A C7A . 1.7429(18) ?
    S1A C1A . 1.8059(15) ?
    O3A C4A . 1.338(2) ?
    O3A C5A . 1.436(3) ?
    O4A C2A . 1.342(2) ?
    O4A C6A . 1.443(2) ?
    N1A C1A . 1.322(2) ?
    N1A C4A . 1.339(2) ?
    N2A C1A . 1.321(2) ?
    N2A C2A . 1.334(2) ?
    C2A C3A . 1.386(2) ?
    C3A C4A . 1.382(2) ?
    C3A H3AA . 0.93 ?
    C5A H5AA . 0.96 ?
    C5A H5AB . 0.96 ?
    C5A H5AC . 0.96 ?
    C6A H6AA . 0.96 ?
    C6A H6AB . 0.96 ?
    C6A H6AC . 0.96 ?
    C7A H7AA . 0.96 ?
    C7A H7AB . 0.96 ?
    C7A H7AC . 0.96 ?
    S1B O1B . 1.4234(16) ?
    S1B O2B . 1.4260(16) ?
    S1B C7B . 1.751(2) ?
    S1B C1B . 1.8018(17) ?
    O3B C4B . 1.333(2) ?
    O3B C5B . 1.441(3) ?
    O4B C2B . 1.342(2) ?
    O4B C6B . 1.442(3) ?
    N1B C1B . 1.320(2) ?
    N1B C2B . 1.339(2) ?
    N2B C1B . 1.317(2) ?
    N2B C4B . 1.340(2) ?
    C2B C3B . 1.375(3) ?
    C3B C4B . 1.381(3) ?
    C3B H3BA . 0.93 ?
    C5B H5BA . 0.96 ?
    C5B H5BB . 0.96 ?
    C5B H5BC . 0.96 ?
    C6B H6BA . 0.96 ?
    C6B H6BB . 0.96 ?
    C6B H6BC . 0.96 ?
    C7B H7BA . 0.96 ?
    C7B H7BB . 0.96 ?
    C7B H7BC . 0.96 ?
loop_
    _geom_angle_atom_site_label_1
    _geom_angle_atom_site_label_2
    _geom_angle_atom_site_label_3
    _geom_angle_site_symmetry_1
    _geom_angle_site_symmetry_3
    _geom_angle
    _geom_angle_publ_flag
    O1A S1A O2A . . 117.87(10) ?
    O1A S1A C7A . . 109.37(10) ?
    O2A S1A C7A . . 109.13(9) ?
    O1A S1A C1A . . 107.07(8) ?
    O2A S1A C1A . . 108.07(8) ?
    C7A S1A C1A . . 104.49(8) ?
    C4A O3A C5A . . 118.66(14) ?
    C2A O4A C6A . . 117.66(14) ?
    C1A N1A C4A . . 113.74(14) ?
    C1A N2A C2A . . 113.88(14) ?
    N2A C1A N1A . . 130.25(14) ?
    N2A C1A S1A . . 115.13(11) ?
    N1A C1A S1A . . 114.55(11) ?
    N2A C2A O4A . . 119.16(15) ?
    N2A C2A C3A . . 123.00(15) ?
    O4A C2A C3A . . 117.83(15) ?
    C4A C3A C2A . . 116.11(15) ?
    C4A C3A H3AA . . 121.9 ?
    C2A C3A H3AA . . 121.9 ?
    O3A C4A N1A . . 119.54(15) ?
    O3A C4A C3A . . 117.47(15) ?
    N1A C4A C3A . . 122.99(15) ?
    O3A C5A H5AA . . 109.5 ?
    O3A C5A H5AB . . 109.5 ?
    H5AA C5A H5AB . . 109.5 ?
    O3A C5A H5AC . . 109.5 ?
    H5AA C5A H5AC . . 109.5 ?
    H5AB C5A H5AC . . 109.5 ?
    O4A C6A H6AA . . 109.5 ?
    O4A C6A H6AB . . 109.5 ?
    H6AA C6A H6AB . . 109.5 ?
    O4A C6A H6AC . . 109.5 ?
    H6AA C6A H6AC . . 109.5 ?
    H6AB C6A H6AC . . 109.5 ?
    S1A C7A H7AA . . 109.5 ?
    S1A C7A H7AB . . 109.5 ?
    H7AA C7A H7AB . . 109.5 ?
    S1A C7A H7AC . . 109.5 ?
    H7AA C7A H7AC . . 109.5 ?
    H7AB C7A H7AC . . 109.5 ?
    O1B S1B O2B . . 117.30(11) ?
    O1B S1B C7B . . 110.02(12) ?
    O2B S1B C7B . . 109.13(12) ?
    O1B S1B C1B . . 107.47(9) ?
    O2B S1B C1B . . 107.25(9) ?
    C7B S1B C1B . . 104.92(9) ?
    C4B O3B C5B . . 118.20(16) ?
    C2B O4B C6B . . 117.81(17) ?
    C1B N1B C2B . . 113.47(15) ?
    C1B N2B C4B . . 113.85(15) ?
    N2B C1B N1B . . 130.63(16) ?
    N2B C1B S1B . . 115.98(12) ?
    N1B C1B S1B . . 113.38(13) ?
    N1B C2B O4B . . 119.64(18) ?
    N1B C2B C3B . . 122.83(17) ?
    O4B C2B C3B . . 117.51(17) ?
    C2B C3B C4B . . 116.88(17) ?
    C2B C3B H3BA . . 121.6 ?
    C4B C3B H3BA . . 121.6 ?
    O3B C4B N2B . . 119.62(17) ?
    O3B C4B C3B . . 118.09(17) ?
    N2B C4B C3B . . 122.29(17) ?
    O3B C5B H5BA . . 109.5 ?
    O3B C5B H5BB . . 109.5 ?
    H5BA C5B H5BB . . 109.5 ?
    O3B C5B H5BC . . 109.5 ?
    H5BA C5B H5BC . . 109.5 ?
    H5BB C5B H5BC . . 109.5 ?
    O4B C6B H6BA . . 109.5 ?
    O4B C6B H6BB . . 109.5 ?
    H6BA C6B H6BB . . 109.5 ?
    O4B C6B H6BC . . 109.5 ?
    H6BA C6B H6BC . . 109.5 ?
    H6BB C6B H6BC . . 109.5 ?
    S1B C7B H7BA . . 109.5 ?
    S1B C7B H7BB . . 109.5 ?
    H7BA C7B H7BB . . 109.5 ?
    S1B C7B H7BC . . 109.5 ?
    H7BA C7B H7BC . . 109.5 ?
    H7BB C7B H7BC . . 109.5 ?
loop_
    _geom_torsion_atom_site_label_1
    _geom_torsion_atom_site_label_2
    _geom_torsion_atom_site_label_3
    _geom_torsion_atom_site_label_4
    _geom_torsion_site_symmetry_1
    _geom_torsion_site_symmetry_2
    _geom_torsion_site_symmetry_3
    _geom_torsion_site_symmetry_4
    _geom_torsion
    _geom_torsion_publ_flag
    C2A N2A C1A N1A . . . . -0.7(3) ?
    C2A N2A C1A S1A . . . . -177.62(12) ?
    C4A N1A C1A N2A . . . . -0.6(3) ?
    C4A N1A C1A S1A . . . . 176.33(12) ?
    O1A S1A C1A N2A . . . . 91.31(14) ?
    O2A S1A C1A N2A . . . . -140.77(13) ?
    C7A S1A C1A N2A . . . . -24.64(15) ?
    O1A S1A C1A N1A . . . . -86.07(14) ?
    O2A S1A C1A N1A . . . . 41.86(14) ?
    C7A S1A C1A N1A . . . . 157.98(13) ?
    C1A N2A C2A O4A . . . . -179.19(16) ?
    C1A N2A C2A C3A . . . . 1.8(2) ?
    C6A O4A C2A N2A . . . . 3.3(3) ?
    C6A O4A C2A C3A . . . . -177.70(18) ?
    N2A C2A C3A C4A . . . . -1.6(3) ?
    O4A C2A C3A C4A . . . . 179.42(16) ?
    C5A O3A C4A N1A . . . . -3.4(3) ?
    C5A O3A C4A C3A . . . . 177.06(19) ?
    C1A N1A C4A O3A . . . . -178.65(15) ?
    C1A N1A C4A C3A . . . . 0.8(2) ?
    C2A C3A C4A O3A . . . . 179.63(16) ?
    C2A C3A C4A N1A . . . . 0.1(3) ?
    C4B N2B C1B N1B . . . . 1.4(3) ?
    C4B N2B C1B S1B . . . . -179.50(13) ?
    C2B N1B C1B N2B . . . . -1.2(3) ?
    C2B N1B C1B S1B . . . . 179.75(13) ?
    O1B S1B C1B N2B . . . . -110.99(15) ?
    O2B S1B C1B N2B . . . . 122.06(15) ?
    C7B S1B C1B N2B . . . . 6.09(18) ?
    O1B S1B C1B N1B . . . . 68.23(16) ?
    O2B S1B C1B N1B . . . . -58.72(16) ?
    C7B S1B C1B N1B . . . . -174.69(15) ?
    C1B N1B C2B O4B . . . . -179.21(18) ?
    C1B N1B C2B C3B . . . . -0.8(3) ?
    C6B O4B C2B N1B . . . . -14.0(3) ?
    C6B O4B C2B C3B . . . . 167.5(2) ?
    N1B C2B C3B C4B . . . . 2.1(3) ?
    O4B C2B C3B C4B . . . . -179.4(2) ?
    C5B O3B C4B N2B . . . . -2.2(3) ?
    C5B O3B C4B C3B . . . . 178.3(2) ?
    C1B N2B C4B O3B . . . . -179.31(19) ?
    C1B N2B C4B C3B . . . . 0.2(3) ?
    C2B C3B C4B O3B . . . . 177.7(2) ?
    C2B C3B C4B N2B . . . . -1.8(3) ?
loop_
    _geom_hbond_atom_site_label_D
    _geom_hbond_atom_site_label_H
    _geom_hbond_atom_site_label_A
    _geom_hbond_site_symmetry_A
    _geom_hbond_distance_DH
    _geom_hbond_distance_HA
    _geom_hbond_distance_DA
    _geom_hbond_angle_DHA
    _geom_hbond_publ_flag
    C3A H3AA O2A 1_655 0.93 2.42 3.336(2) 169 yes
    C5A H5AC O2B 2_665 0.96 2.55 3.303(3) 135 yes
    C7A H7AA O4A 1_455 0.96 2.50 3.426(2) 161 yes
