# Supplementary material for: 4,6-Dimeth­oxy-2-(methyl­sulfon­yl)pyrimidine
Source: Acta Crystallogr Sect E Struct Rep Online. 2010 Jul 3;66(Pt 8):o1913. doi: 10.1107/S1600536810025067 (PMC3007508; doi:10.1107/S1600536810025067)
Supplement: Supplementary file 2 [file e-66-o1913-Isup2.hkl]

# 
# h,k,l, Fc-squared, Fo-squared, sigma(Fo-squared) and status flag 
# 
data_I
_shelx_title ' ram3m in P-1 RT' 
_shelx_refln_list_code          4 
_shelx_F_calc_maximum      196.82 
_exptl_crystal_F_000       456.00 
_reflns_d_resolution_high  0.6615 
 
loop_ 
 _symmetry_equiv_pos_as_xyz 
 'x, y, z' 
 '-x, -y, -z' 
 
_cell_length_a     8.3488 
_cell_length_b    11.0669 
_cell_length_c    11.4385 
_cell_angle_alpha 108.457 
_cell_angle_beta   92.774 
_cell_angle_gamma  98.504 
 
_shelx_F_squared_multiplier     1.000 
 
loop_ 
 _refln_index_h 
 _refln_index_k 
 _refln_index_l 
 _refln_F_squared_calc 
 _refln_F_squared_meas 
 _refln_F_squared_sigma 
 _refln_observed_status 
   1   0   0     1357.96     1334.06     46.29 o 
   2   0   0      190.69      166.14      6.40 o 
   3   0   0       46.59       31.71      1.86 o 
   4   0   0     3116.89     3297.40    115.53 o 
   5   0   0       80.53      101.20      4.65 o 
   6   0   0       44.77       38.42      3.30 o 
   7   0   0        3.85        6.38      1.54 o 
   8   0   0        4.48        2.77      1.37 o 
   9   0   0        0.22        0.73      1.39 o 
  10   0   0      126.62      126.10      5.87 o 
  11   0   0       72.21       72.54     10.22 o 
  12   0   0       50.46       61.37     15.69 o 
 -12   1   0        1.33        1.41      3.18 o 
 -11   1   0        4.55       -0.02      1.90 o 
 -10   1   0        5.95        5.70      1.91 o 
  -9   1   0       15.49       12.31      2.30 o 
  -8   1   0      166.67      178.84      8.10 o 
  -7   1   0      304.63      300.06     12.03 o 
  -6   1   0      173.56      175.03      7.46 o 
  -5   1   0       12.94       19.11      1.87 o 
  -4   1   0      768.65      759.27     27.29 o 
  -2   1   0     1246.72     1308.17     28.80 o 
  -1   1   0      648.80      674.89     21.64 o 
   1   1   0     3645.10     3813.10    107.73 o 
   2   1   0     4905.37     5250.12    124.32 o 
   3   1   0     2631.90     2680.75     93.31 o 
   4   1   0     1308.84     1347.25     40.41 o 
   5   1   0      175.52      167.98      5.91 o 
   6   1   0      321.46      328.99     10.85 o 
   7   1   0      336.45      333.79      9.48 o 
   8   1   0      173.28      185.99      7.12 o 
   9   1   0      171.35      169.72      6.86 o 
  10   1   0       34.01       25.76      3.97 o 
  11   1   0       33.60       34.92      4.88 o 
  12   1   0        0.84        3.45      3.28 o 
 -12   2   0        0.13       -1.25      3.02 o 
 -11   2   0       32.20       26.71      3.10 o 
 -10   2   0       16.59       14.20      2.71 o 
  -9   2   0       24.68       22.84      2.99 o 
  -8   2   0        5.96        3.32      1.74 o 
  -7   2   0       10.07        9.39      1.81 o 
  -6   2   0       15.59       14.90      1.94 o 
  -5   2   0      163.63      179.11      7.39 o 
  -4   2   0      300.04      315.71      8.81 o 
  -2   2   0        0.50        0.49      0.27 o 
  -1   2   0     5479.17     5415.86    106.77 o 
   0   2   0     4929.03     4829.85    114.60 o 
   1   2   0     3972.05     3895.09     98.70 o 
   2   2   0      293.28      279.84      8.31 o 
   3   2   0      532.85      460.89      9.37 o 
   4   2   0       33.05       25.48      2.36 o 
   5   2   0       28.80       31.54      3.06 o 
   6   2   0       29.94       33.32      2.53 o 
   7   2   0       20.92       24.32      2.29 o 
   8   2   0       11.45       16.26      2.88 o 
   9   2   0       12.48       17.69      3.28 o 
  10   2   0       49.00       50.13      5.44 o 
  11   2   0       87.28       91.54      7.48 o 
 -12   3   0       26.50       12.66      5.75 o 
 -11   3   0       15.86        8.26      2.68 o 
 -10   3   0        0.13       -1.08      1.91 o 
  -9   3   0       16.90       18.63      1.73 o 
  -8   3   0        6.86        5.21      1.07 o 
  -7   3   0       75.67       73.20      3.26 o 
  -6   3   0      149.68      141.06      4.48 o 
  -5   3   0        5.40        4.86      0.49 o 
  -4   3   0       35.46       41.66      1.47 o 
  -3   3   0      180.49      184.44      7.35 o 
  -2   3   0      109.21       93.66      2.20 o 
  -1   3   0      574.06      521.31     10.94 o 
   0   3   0        7.75        4.20      0.48 o 
   1   3   0      163.96      183.52      5.08 o 
   2   3   0       67.96       70.19      2.30 o 
   3   3   0       21.28       23.94      1.16 o 
   4   3   0     1366.35     1367.99     31.65 o 
   5   3   0      348.31      338.41     10.23 o 
   6   3   0       87.54       90.84      4.48 o 
   7   3   0       71.71       74.27      2.81 o 
   8   3   0      172.89      165.46      9.24 o 
   9   3   0      119.82      118.09      7.71 o 
  10   3   0       48.03       48.30      5.51 o 
  11   3   0        5.50        9.30      8.12 o 
 -12   4   0       22.90       24.78      2.67 o 
 -11   4   0       19.07       18.57      2.56 o 
 -10   4   0        5.69        3.22      2.37 o 
  -9   4   0       16.12       17.27      1.75 o 
  -8   4   0        0.09       -0.22      1.13 o 
  -7   4   0      168.81      162.41      5.37 o 
  -6   4   0        7.66       10.77      0.77 o 
  -5   4   0       20.76       14.13      1.49 o 
  -4   4   0       45.73       42.45      1.52 o 
  -3   4   0     1920.41     1993.48     35.41 o 
  -2   4   0     1963.85     2039.17     36.31 o 
  -1   4   0     1579.94     1661.98     34.99 o 
   1   4   0      204.74      171.88      4.16 o 
   2   4   0       51.84       72.54      2.07 o 
   3   4   0      598.66      564.51     14.79 o 
   4   4   0      463.02      438.82     10.29 o 
   5   4   0      673.01      638.87     14.75 o 
   6   4   0        0.41       -0.52      1.06 o 
   7   4   0       92.15       87.23      3.57 o 
   8   4   0       26.57       24.79      2.21 o 
   9   4   0       27.36       27.46      2.48 o 
  10   4   0        0.80        0.25      3.29 o 
  11   4   0        0.47        2.04      3.52 o 
 -12   5   0       11.93       11.24      2.32 o 
 -11   5   0        1.94        0.47      1.39 o 
 -10   5   0      134.79      147.58      6.26 o 
  -9   5   0       44.41       40.61      2.63 o 
  -8   5   0      330.63      336.10     10.08 o 
  -7   5   0      178.89      172.42      4.65 o 
  -6   5   0        0.03       -0.75      1.27 o 
  -4   5   0      385.49      471.96      8.09 o 
  -3   5   0     1316.40     1438.25     26.06 o 
  -2   5   0     1014.54     1104.02     18.38 o 
  -1   5   0       97.83      104.57      4.89 o 
   0   5   0      223.35      234.29      5.29 o 
   1   5   0        2.20        2.21      0.59 o 
   2   5   0     1444.23     1581.35     30.58 o 
   3   5   0      178.72      204.15      4.14 o 
   4   5   0      259.88      290.38     10.37 o 
   5   5   0      159.12      158.60      5.41 o 
   6   5   0      136.27      131.42      4.78 o 
   7   5   0      348.10      352.12     10.74 o 
   8   5   0        8.86       10.34      1.52 o 
   9   5   0       62.57       75.11      4.32 o 
  10   5   0        0.13        3.09      1.77 o 
  11   5   0        4.76        8.65      2.41 o 
 -12   6   0        9.51        7.19      4.93 o 
 -11   6   0        1.99       -1.15      1.43 o 
 -10   6   0        5.31        1.89      1.54 o 
  -9   6   0        2.71        0.87      1.28 o 
  -8   6   0        0.88        0.03      0.75 o 
  -7   6   0       11.78        9.75      0.93 o 
  -6   6   0       16.47       18.57      1.10 o 
  -5   6   0      229.63      212.43      4.12 o 
  -4   6   0      318.85      310.44      6.11 o 
  -3   6   0      220.20      191.08      4.41 o 
  -2   6   0     1449.49     1538.49     25.57 o 
  -1   6   0      603.27      638.12     10.89 o 
   0   6   0      243.43      272.99      6.21 o 
   1   6   0        1.55        3.44      0.62 o 
   2   6   0       26.24       19.61      1.12 o 
   3   6   0      352.29      337.01      7.38 o 
   4   6   0      282.50      249.30      6.54 o 
   5   6   0      187.10      183.18      5.10 o 
   6   6   0        0.29        0.20      0.91 o 
   7   6   0       11.10        9.53      1.49 o 
   8   6   0        0.53       -0.20      1.19 o 
   9   6   0        0.08        3.39      2.81 o 
  10   6   0       20.99       23.68      6.36 o 
 -12   7   0        1.68        1.58      2.19 o 
 -11   7   0       20.32       17.70      2.74 o 
 -10   7   0       18.76       18.29      1.68 o 
  -9   7   0      123.50      124.87      5.15 o 
  -8   7   0      143.15      139.85      5.77 o 
  -7   7   0      164.88      170.22      5.27 o 
  -6   7   0        0.83       -1.52      0.83 o 
  -5   7   0       10.76       16.45      0.98 o 
  -4   7   0      138.69      135.00      3.21 o 
  -3   7   0        2.66        1.46      0.56 o 
  -2   7   0        8.33        6.71      0.62 o 
  -1   7   0       47.77       47.11      1.20 o 
   0   7   0       39.26       48.15      2.09 o 
   1   7   0      291.86      300.40      6.17 o 
   2   7   0      226.78      231.65      6.14 o 
   3   7   0      210.33      223.50      6.81 o 
   4   7   0       90.76       98.37      3.33 o 
   5   7   0      126.88      127.26      4.02 o 
   6   7   0        4.35        3.61      1.01 o 
   7   7   0        2.29        1.39      0.86 o 
   8   7   0       19.30       26.14      2.85 o 
   9   7   0        0.00        1.13      1.86 o 
  10   7   0        0.25        0.37      2.31 o 
 -11   8   0       18.88       19.34      2.16 o 
 -10   8   0       32.28       33.83      2.23 o 
  -9   8   0       41.63       39.41      2.31 o 
  -8   8   0       21.12       22.06      1.47 o 
  -7   8   0        0.00       -0.10      0.98 o 
  -6   8   0        2.54        2.00      0.75 o 
  -5   8   0      190.50      179.10      4.11 o 
  -4   8   0      292.79      268.30      4.83 o 
  -3   8   0        9.02        4.64      0.65 o 
  -2   8   0       49.21       46.05      1.57 o 
  -1   8   0       27.24       34.45      1.30 o 
   0   8   0      371.42      387.41      7.39 o 
   1   8   0      109.37      120.10      2.96 o 
   2   8   0       60.50       53.50      2.20 o 
   3   8   0        1.77        1.61      1.38 o 
   4   8   0        2.43        1.96      1.02 o 
   5   8   0        0.81       -0.59      0.92 o 
   6   8   0        4.42        6.15      1.27 o 
   7   8   0        1.56       -0.89      0.94 o 
   8   8   0        4.21        2.32      1.38 o 
   9   8   0        0.07        0.24      1.68 o 
 -11   9   0        3.40        4.53      1.63 o 
 -10   9   0       25.49       23.49      1.93 o 
  -9   9   0        3.04        3.98      1.14 o 
  -8   9   0      170.10      179.95      4.68 o 
  -7   9   0      248.28      251.22      8.63 o 
  -6   9   0      166.17      181.62      4.56 o 
  -5   9   0      147.28      151.98      3.49 o 
  -4   9   0        2.21        6.23      0.85 o 
  -3   9   0      133.69      136.24      2.71 o 
  -2   9   0      212.90      210.31      3.76 o 
  -1   9   0       26.33       35.97      1.49 o 
   0   9   0       51.77       57.21      1.90 o 
   1   9   0       24.05       22.56      1.23 o 
   2   9   0       58.51       47.55      2.64 o 
   3   9   0      127.95      131.93      4.37 o 
   4   9   0      312.96      313.40      9.81 o 
   5   9   0       50.80       49.26      3.38 o 
   6   9   0        9.03       12.51      1.40 o 
   7   9   0       18.63       22.06      2.19 o 
   8   9   0        0.56        1.51      1.53 o 
 -11  10   0       14.02       13.78      3.11 o 
 -10  10   0       36.49       38.59      2.95 o 
  -9  10   0       19.12       14.74      1.51 o 
  -8  10   0       55.90       53.61      2.50 o 
  -7  10   0        2.27        2.25      0.96 o 
  -6  10   0       29.66       26.71      1.45 o 
  -5  10   0       53.33       52.26      2.40 o 
  -4  10   0       14.25       10.51      1.01 o 
  -3  10   0       36.90       37.24      1.42 o 
  -2  10   0      120.29      112.88      2.86 o 
  -1  10   0      616.39      653.60     12.98 o 
   0  10   0        5.28        8.47      1.03 o 
   1  10   0       47.05       51.70      2.40 o 
   2  10   0      184.85      194.70      5.18 o 
   3  10   0      266.11      263.04      8.84 o 
   4  10   0        1.63        0.84      1.29 o 
   5  10   0        5.38        5.07      1.52 o 
   6  10   0       16.46       14.42      2.36 o 
   7  10   0       13.25       12.80      1.59 o 
   8  10   0        5.06        2.60      1.72 o 
 -10  11   0        1.92       -2.12      1.66 o 
  -9  11   0        1.93        1.08      1.35 o 
  -8  11   0       30.38       32.99      1.93 o 
  -7  11   0      107.15      121.04      4.19 o 
  -6  11   0      146.93      153.61      3.92 o 
  -5  11   0      246.76      264.21      5.29 o 
  -4  11   0      104.97      103.28      2.64 o 
  -3  11   0        6.82        5.06      1.03 o 
  -2  11   0       10.67       13.69      1.50 o 
  -1  11   0       59.63       65.30      3.03 o 
   0  11   0        0.46       -1.92      0.96 o 
   1  11   0        8.74        5.90      1.33 o 
   2  11   0       21.87       16.51      1.67 o 
   3  11   0        5.60        5.25      1.55 o 
   4  11   0       40.86       40.99      3.14 o 
   5  11   0       72.92       69.75      3.56 o 
   6  11   0       21.05       23.96      1.98 o 
   7  11   0        2.99        2.31      1.73 o 
  -9  12   0        4.12        3.80      1.93 o 
  -8  12   0        4.27        2.31      1.31 o 
  -7  12   0        3.10        3.35      1.21 o 
  -6  12   0        0.64        0.18      0.97 o 
  -5  12   0        0.12       -1.35      0.99 o 
  -4  12   0       18.02       14.41      1.38 o 
  -3  12   0        1.34        0.29      1.57 o 
  -2  12   0       60.46       67.86      3.11 o 
  -1  12   0       85.36       93.33      3.88 o 
   0  12   0      100.67      113.68      5.47 o 
   1  12   0       71.55       80.96      6.43 o 
   2  12   0       92.41       97.27      3.63 o 
   3  12   0       44.55       45.74      3.20 o 
   4  12   0       16.79       14.98      2.07 o 
   5  12   0        0.13       -2.31      1.28 o 
   6  12   0        0.11       -0.98      1.60 o 
  -8  13   0        1.15        3.83      2.01 o 
  -7  13   0       37.24       40.98      2.36 o 
  -6  13   0       37.27       35.96      2.00 o 
  -5  13   0       34.17       38.94      3.05 o 
  -4  13   0       45.26       42.27      2.95 o 
  -3  13   0       40.54       44.17      2.48 o 
  -2  13   0       37.79       39.89      4.93 o 
  -1  13   0       25.55       31.32      2.64 o 
   0  13   0        3.36        1.76      2.21 o 
   1  13   0        1.33        0.02      1.80 o 
   2  13   0        6.19        4.28      1.96 o 
   3  13   0        0.68        0.15      1.48 o 
   4  13   0        7.86        6.70      1.71 o 
   5  13   0        3.73        1.60      1.78 o 
  -7  14   0        0.16        3.29      3.63 o 
  -6  14   0        4.82        1.41      1.64 o 
  -5  14   0        2.51       -0.48      1.89 o 
  -4  14   0        2.44        1.48      2.22 o 
  -3  14   0       17.97       22.95      2.63 o 
  -2  14   0       17.49       20.86      3.32 o 
  -1  14   0        7.19        4.57      2.62 o 
   0  14   0       19.32       22.90      3.23 o 
   1  14   0        5.83        4.56      3.18 o 
   2  14   0       35.06       32.08      2.92 o 
   3  14   0        5.09        5.74      2.27 o 
  -6  15   0        0.38       -0.47      5.57 o 
  -5  15   0        2.66        3.95      3.93 o 
  -4  15   0        8.26        5.57      2.66 o 
  -3  15   0       18.19       19.63      4.92 o 
  -2  15   0        1.64       -3.47      1.73 o 
  -1  15   0        6.75        2.95      2.54 o 
   0  15   0       23.27       24.32      3.70 o 
   1  15   0        2.29        3.30      2.85 o 
   2  15   0        0.46       -3.59      2.67 o 
   1 -16   1        5.30        5.50      2.94 o 
   2 -16   1        3.34        3.69      2.45 o 
   3 -16   1        2.76        1.38      2.58 o 
  -2 -15   1        1.74        4.02      2.87 o 
  -1 -15   1        2.91        1.12      2.60 o 
   0 -15   1        0.09        0.76      4.16 o 
   1 -15   1        0.93       -0.23      2.33 o 
   2 -15   1       14.41       12.86      2.16 o 
   3 -15   1       20.08       17.53      2.32 o 
   4 -15   1        4.72        1.47      2.34 o 
   5 -15   1       26.31       28.01      5.54 o 
   6 -15   1       11.85       11.68      3.81 o 
  -4 -14   1        1.22        0.51      1.87 o 
  -3 -14   1        1.61       -1.27      2.13 o 
  -2 -14   1        0.04       -0.60      1.65 o 
  -1 -14   1       20.14       16.95      2.91 o 
   0 -14   1      104.43      117.85     10.12 o 
   1 -14   1       22.50       27.74      4.44 o 
   2 -14   1       14.57       12.07      2.05 o 
   3 -14   1       76.06       87.74      6.70 o 
   4 -14   1       16.65       20.90      4.02 o 
   5 -14   1       12.60       14.10      2.59 o 
   6 -14   1        0.60       -0.95      1.51 o 
   7 -14   1       38.21       43.29      5.76 o 
   8 -14   1       13.90       11.70      3.74 o 
  -5 -13   1       20.30       21.69      4.15 o 
  -4 -13   1       17.46       13.19      1.85 o 
  -3 -13   1        0.04       -1.54      1.27 o 
  -2 -13   1        1.02        0.39      1.52 o 
  -1 -13   1        3.08        4.44      1.83 o 
   0 -13   1       11.97        8.88      2.36 o 
   1 -13   1       11.30       10.44      1.83 o 
   2 -13   1        1.50       -0.01      1.60 o 
   3 -13   1       29.43       32.92      4.62 o 
   4 -13   1        8.93        5.29      1.68 o 
   5 -13   1       31.86       33.91      2.25 o 
   6 -13   1       86.10      101.57      5.63 o 
   7 -13   1       59.72       68.22      3.36 o 
   8 -13   1        4.53        3.74      2.06 o 
   9 -13   1       15.51       17.83      2.93 o 
  -6 -12   1        0.00       -2.12      1.52 o 
  -5 -12   1        2.73        1.39      1.39 o 
  -4 -12   1        1.50       -0.42      1.33 o 
  -3 -12   1       10.21       10.73      1.69 o 
  -2 -12   1        5.29        5.55      1.46 o 
  -1 -12   1       26.31       30.46      2.44 o 
   0 -12   1      136.30      149.73      6.25 o 
   1 -12   1       60.06       70.05      3.74 o 
   2 -12   1       74.63       78.16      3.05 o 
   3 -12   1       44.87       49.78      2.51 o 
   4 -12   1       29.98       36.29      2.68 o 
   5 -12   1        3.05       -0.15      0.94 o 
   6 -12   1       22.56       21.96      1.41 o 
   7 -12   1        4.30        2.18      1.16 o 
   8 -12   1        5.34        3.22      1.22 o 
   9 -12   1        1.49        0.35      1.73 o 
  -7 -11   1        0.13       -1.12      1.54 o 
  -6 -11   1        0.02       -1.69      1.59 o 
  -5 -11   1        0.25       -1.15      1.17 o 
  -4 -11   1       10.11        8.11      1.47 o 
  -3 -11   1      107.44      107.56      4.17 o 
  -2 -11   1        0.34        0.06      1.17 o 
  -1 -11   1       19.01       17.84      1.68 o 
   0 -11   1       19.48       17.14      1.63 o 
   1 -11   1       10.69        7.38      1.33 o 
   2 -11   1        7.37        6.39      1.24 o 
   3 -11   1        1.38       -0.48      0.85 o 
   4 -11   1        3.18        2.43      0.88 o 
   5 -11   1        8.55        5.69      1.01 o 
   6 -11   1       49.90       59.45      2.22 o 
   7 -11   1       55.43       56.33      2.41 o 
   8 -11   1       54.23       54.13      2.35 o 
   9 -11   1       24.01       24.21      3.20 o 
  10 -11   1       14.57       15.88      2.33 o 
  -8 -10   1       24.78       23.23      3.02 o 
  -7 -10   1        2.04        1.40      1.27 o 
  -6 -10   1       22.02       21.22      2.05 o 
  -5 -10   1        5.24        5.65      1.23 o 
  -4 -10   1       36.33       32.86      3.11 o 
  -3 -10   1      153.60      165.76      5.25 o 
  -2 -10   1      134.57      125.14      3.80 o 
  -1 -10   1      101.95      119.52      3.75 o 
   0 -10   1      285.69      328.24      7.17 o 
   1 -10   1        9.65        6.07      1.34 o 
   2 -10   1       43.22       42.69      1.73 o 
   3 -10   1       37.28       46.70      1.52 o 
   4 -10   1        2.23        0.89      0.80 o 
   5 -10   1       54.66       48.38      1.75 o 
   6 -10   1        0.00        0.93      0.87 o 
   7 -10   1        3.18        2.94      1.18 o 
   8 -10   1        0.00        0.27      1.07 o 
   9 -10   1        5.13        4.40      1.22 o 
  10 -10   1       24.59       23.75      2.49 o 
  11 -10   1        0.29       -1.01      1.76 o 
  -9  -9   1       23.66       28.15      2.48 o 
  -8  -9   1       38.38       40.15      3.77 o 
  -7  -9   1        4.81        3.36      1.15 o 
  -6  -9   1       36.87       35.56      1.92 o 
  -5  -9   1        4.99        3.80      1.03 o 
  -4  -9   1       20.11       19.06      1.70 o 
  -3  -9   1       49.54       64.59      2.90 o 
  -2  -9   1      540.75      548.67     11.90 o 
  -1  -9   1        2.25        6.02      1.00 o 
   0  -9   1        2.07        1.83      0.91 o 
   1  -9   1      109.50      129.93      3.29 o 
   2  -9   1        9.65       10.99      0.91 o 
   3  -9   1      109.88       97.91      2.15 o 
   4  -9   1       34.91       41.55      1.54 o 
   5  -9   1       16.49       16.59      1.20 o 
   6  -9   1       73.86       59.64      3.54 o 
   7  -9   1       25.96       28.15      1.74 o 
   8  -9   1      152.37      152.53      6.29 o 
   9  -9   1       12.56        8.82      1.27 o 
  10  -9   1       65.52       65.41      3.10 o 
  11  -9   1        0.33        0.21      1.51 o 
  -9  -8   1        2.62        5.08      2.59 o 
  -8  -8   1        6.44        4.60      1.44 o 
  -7  -8   1        9.01        6.01      1.34 o 
  -6  -8   1        2.89        1.97      0.92 o 
  -5  -8   1        0.99        0.05      0.80 o 
  -4  -8   1       47.76       42.83      2.23 o 
  -3  -8   1      282.37      258.93      6.93 o 
  -2  -8   1      405.69      367.24      9.28 o 
  -1  -8   1       57.69       50.14      1.86 o 
   0  -8   1       70.72       73.75      1.85 o 
   1  -8   1        6.84        9.65      0.70 o 
   2  -8   1       30.53       31.06      1.18 o 
   3  -8   1        0.30       -0.14      0.53 o 
   4  -8   1       13.87       14.60      0.92 o 
   5  -8   1        5.21        4.74      0.89 o 
   6  -8   1       39.65       37.63      1.58 o 
   7  -8   1       31.65       34.94      1.79 o 
   8  -8   1        3.51        2.06      0.93 o 
   9  -8   1       13.96       11.85      1.27 o 
  10  -8   1        3.47        1.26      1.31 o 
  11  -8   1        1.53        0.69      1.75 o 
 -10  -7   1       17.47       25.85      3.23 o 
  -9  -7   1       46.40       56.02      3.58 o 
  -8  -7   1       98.02      105.57      4.69 o 
  -7  -7   1       33.01       38.07      4.25 o 
  -6  -7   1       77.86       76.55      2.47 o 
  -5  -7   1       17.78       18.35      1.39 o 
  -4  -7   1       99.88      107.97      3.56 o 
  -3  -7   1      122.97      136.83      4.06 o 
  -2  -7   1       95.71      101.06      4.72 o 
  -1  -7   1      312.72      327.10      7.94 o 
   0  -7   1        0.26        0.51      0.49 o 
   1  -7   1       25.96       22.62      0.79 o 
   2  -7   1     1080.09     1196.69     19.66 o 
   3  -7   1       49.44       48.25      1.70 o 
   4  -7   1      140.76      146.07      3.65 o 
   5  -7   1      180.09      159.36      3.34 o 
   6  -7   1      383.39      379.36      9.84 o 
   7  -7   1        8.47        4.00      0.93 o 
   8  -7   1        0.71       -0.08      0.81 o 
   9  -7   1       72.61       74.60      4.14 o 
  10  -7   1       12.47        7.58      1.29 o 
  11  -7   1        3.79        3.76      1.89 o 
  12  -7   1        0.91        0.54      2.13 o 
 -10  -6   1        0.58        2.83      3.41 o 
  -9  -6   1       25.71       27.13      9.46 o 
  -8  -6   1        3.76        2.33      1.87 o 
  -7  -6   1       88.53       83.55      3.75 o 
  -6  -6   1        4.41        3.46      0.86 o 
  -5  -6   1      311.95      302.46      6.68 o 
  -4  -6   1      576.52      513.17     12.39 o 
  -3  -6   1      817.15      805.60     18.99 o 
  -2  -6   1      526.20      482.77     10.16 o 
  -1  -6   1     1768.97     1860.51     47.64 o 
   0  -6   1      213.65      201.35      4.50 o 
   1  -6   1        3.53        2.60      0.99 o 
   2  -6   1       15.79       23.55      1.09 o 
   3  -6   1        0.51        1.52      0.45 o 
   4  -6   1       29.37       29.93      1.20 o 
   5  -6   1       52.88       53.05      1.64 o 
   6  -6   1       13.20       14.81      1.06 o 
   7  -6   1        6.05        5.19      0.81 o 
   8  -6   1       11.19       11.96      1.32 o 
   9  -6   1        3.22        2.93      1.34 o 
  10  -6   1       58.73       62.07      3.43 o 
  11  -6   1       21.52       21.53      2.32 o 
  12  -6   1        0.61       -1.83      1.71 o 
 -11  -5   1        0.05        4.31      3.54 o 
 -10  -5   1        1.00        2.76      2.36 o 
  -9  -5   1       78.30       89.69      4.65 o 
  -8  -5   1       61.17       67.43      3.26 o 
  -7  -5   1       52.75       59.26      2.99 o 
  -6  -5   1        0.11        1.29      1.06 o 
  -5  -5   1     2648.10     2683.03     60.03 o 
  -4  -5   1      175.29      203.91      6.35 o 
  -3  -5   1      545.87      582.68     11.98 o 
  -2  -5   1       75.45       88.01      2.50 o 
  -1  -5   1     1940.96     2184.76     47.92 o 
   0  -5   1        3.81        2.37      0.51 o 
   1  -5   1       39.84       41.46      1.82 o 
   2  -5   1      340.64      336.46      6.74 o 
   3  -5   1       16.19       15.95      1.17 o 
   4  -5   1      925.28      983.92     16.37 o 
   5  -5   1      127.02      114.10      4.00 o 
   6  -5   1      677.71      612.19     13.68 o 
   7  -5   1      244.61      237.32      6.04 o 
   8  -5   1       13.69       14.61      1.77 o 
   9  -5   1       28.26       28.69      2.23 o 
  10  -5   1       32.79       31.12      2.65 o 
  11  -5   1        0.49        1.62      1.39 o 
  12  -5   1        8.64        8.31      2.07 o 
 -11  -4   1        3.32       10.36      4.84 o 
 -10  -4   1       13.18       20.48      5.37 o 
  -9  -4   1       41.79       45.72      7.13 o 
  -8  -4   1       15.95       19.71      2.18 o 
  -7  -4   1        0.39        0.55      0.75 o 
  -6  -4   1       63.64       69.74      5.23 o 
  -5  -4   1      517.75      503.09     14.26 o 
  -4  -4   1       12.76       10.03      0.77 o 
  -3  -4   1      493.66      477.96     12.44 o 
  -2  -4   1     1331.79     1315.30     33.39 o 
  -1  -4   1     3927.41     4044.17    102.10 o 
   0  -4   1      510.21      432.70     11.81 o 
   1  -4   1       10.66        3.39      1.04 o 
   2  -4   1     1702.58     1621.33     34.18 o 
   3  -4   1       47.92       40.47      2.21 o 
   4  -4   1       28.47       21.92      0.99 o 
   5  -4   1      190.87      181.99     10.65 o 
   6  -4   1     1064.41     1042.61     29.31 o 
   7  -4   1        3.78        5.66      1.16 o 
   8  -4   1       12.61       14.29      1.54 o 
   9  -4   1      101.73      108.53      4.20 o 
  10  -4   1      153.54      155.06      7.57 o 
  11  -4   1       13.11       16.44      1.94 o 
  12  -4   1        6.06        2.10      1.78 o 
 -11  -3   1        2.36        7.14      4.25 o 
 -10  -3   1        0.00        2.30      2.56 o 
  -9  -3   1       26.42       37.29     12.52 o 
  -8  -3   1       14.55       18.09      2.33 o 
  -7  -3   1      132.05      128.99      5.57 o 
  -6  -3   1      343.34      326.57     11.26 o 
  -5  -3   1     1079.56     1044.49     32.71 o 
  -4  -3   1      799.51      865.74     24.94 o 
  -3  -3   1     2662.80     2816.32     70.87 o 
  -2  -3   1     2489.99     2638.29     86.36 o 
  -1  -3   1      176.06      174.23      6.20 o 
   0  -3   1        5.53        4.32      0.92 o 
   1  -3   1        1.57        1.89      0.48 o 
   2  -3   1       64.98       71.84      1.87 o 
   3  -3   1      215.70      222.92      6.42 o 
   4  -3   1       12.17       17.51      1.18 o 
   5  -3   1     1171.96     1210.23     23.47 o 
   6  -3   1      811.15      792.57     21.50 o 
   7  -3   1      299.95      307.76      9.03 o 
   8  -3   1      229.86      219.45      6.86 o 
   9  -3   1      223.89      233.90      7.75 o 
  10  -3   1      118.81      124.56      8.31 o 
  11  -3   1        8.39        8.18      1.50 o 
  12  -3   1        0.03        0.33      1.46 o 
 -11  -2   1       39.61       41.82      5.26 o 
 -10  -2   1       42.36       43.71      6.41 o 
  -9  -2   1       58.47       69.55      5.55 o 
  -8  -2   1       11.01        8.21      1.35 o 
  -7  -2   1       67.23       65.04      2.85 o 
  -6  -2   1      112.12      108.23      3.71 o 
  -5  -2   1        0.31        0.44      0.66 o 
  -4  -2   1       21.84       17.29      2.27 o 
  -3  -2   1      130.82      124.21      4.91 o 
  -2  -2   1      820.33      853.72     28.13 o 
  -1  -2   1     6705.64     6844.17    224.53 o 
   0  -2   1     4986.62     5110.75    112.36 o 
   1  -2   1     6337.22     6290.69    123.65 o 
   2  -2   1     1095.92     1081.97     32.20 o 
   3  -2   1     2439.52       -0.15      0.18 o 
   4  -2   1      104.94       92.96      2.44 o 
   5  -2   1      497.91      489.84     13.49 o 
   6  -2   1       23.01       23.22      1.37 o 
   7  -2   1       30.26       30.26      1.71 o 
   8  -2   1        3.33        3.49      3.00 o 
   9  -2   1      114.13      117.91      4.27 o 
  10  -2   1       40.16       42.60      2.48 o 
  11  -2   1       45.36       38.55      3.54 o 
  12  -2   1        7.89        4.12      3.34 o 
 -11  -1   1        0.54        2.97      2.69 o 
 -10  -1   1        0.12       -0.79      1.45 o 
  -9  -1   1       72.64       67.61      6.54 o 
  -8  -1   1       27.51       25.94      2.15 o 
  -7  -1   1      100.63       90.27      3.47 o 
  -6  -1   1       21.93       24.19      1.89 o 
  -5  -1   1       17.34       26.30      2.17 o 
  -4  -1   1      747.80      755.80     23.01 o 
  -3  -1   1      188.63      217.60      6.96 o 
  -2  -1   1        2.88        0.47      0.41 o 
  -1  -1   1     1464.56     1494.59     39.28 o 
   0  -1   1     2651.68     2689.61     59.26 o 
   1  -1   1     5243.48     5308.98    139.03 o 
   4  -1   1     1273.36     1335.70     49.71 o 
   5  -1   1      145.19      130.40      5.84 o 
   6  -1   1      180.97      178.69      7.63 o 
   7  -1   1      220.03      213.58      9.11 o 
   8  -1   1      181.42      209.49      9.21 o 
   9  -1   1      167.12      162.26      7.81 o 
  10  -1   1       76.45       69.26      7.23 o 
  11  -1   1       51.97       50.14      5.75 o 
  12  -1   1        0.40        2.26      3.33 o 
 -11   0   1       16.46       19.98      2.71 o 
 -10   0   1       69.06       68.20      4.10 o 
  -9   0   1       16.40        9.53      1.84 o 
  -8   0   1      104.56       96.56      4.41 o 
  -7   0   1      372.88      390.99     12.12 o 
  -6   0   1      562.91      613.94     28.94 o 
  -5   0   1       61.16       50.62      2.87 o 
  -4   0   1      446.75      396.05     16.15 o 
  -3   0   1     3017.45     3318.37    115.61 o 
  -2   0   1      714.43      741.21     26.06 o 
  -1   0   1        0.47       -0.62      0.31 o 
   0   0   1      260.61      245.83      7.10 o 
   1   0   1      291.30      303.86      7.92 o 
   2   0   1    33495.88    31992.84    941.05 o 
   3   0   1       11.71       -0.11      0.25 o 
   4   0   1       92.91      102.64      8.30 o 
   5   0   1        0.06       -0.51      0.80 o 
   6   0   1       26.83       38.20      7.13 o 
   7   0   1       48.99       36.35      2.99 o 
   8   0   1       61.70       55.32      3.32 o 
   9   0   1       25.34       22.87      2.49 o 
  10   0   1        0.01        1.32      2.97 o 
  11   0   1       60.62       57.39      6.11 o 
  12   0   1        1.68        5.49      3.36 o 
 -11   1   1       14.24       11.51      2.37 o 
 -10   1   1       19.20       17.86      2.41 o 
  -9   1   1      141.02      129.36      6.59 o 
  -8   1   1       44.27       55.48      4.34 o 
  -7   1   1      127.01      148.54      7.11 o 
  -6   1   1       43.36       42.17      3.43 o 
  -5   1   1        0.34        0.33      0.74 o 
  -4   1   1      657.23      751.43     30.84 o 
  -3   1   1     1937.14     2184.07    124.29 o 
  -2   1   1        3.48       15.01      0.79 o 
  -1   1   1     1155.89     1147.76     29.33 o 
   0   1   1     1296.50     1309.32     33.42 o 
   1   1   1      616.59      634.58     16.23 o 
   2   1   1     3241.90     3275.00    105.61 o 
   3   1   1        5.58        9.49      0.65 o 
   4   1   1      940.40      998.67     30.21 o 
   5   1   1       48.16       57.13      2.75 o 
   6   1   1       61.20       56.16      2.92 o 
   7   1   1       55.29       63.52      4.75 o 
   8   1   1        8.78        6.76      2.24 o 
   9   1   1      101.07      100.93      6.95 o 
  10   1   1       13.64       13.63      3.32 o 
  11   1   1       84.74       85.86      7.22 o 
 -11   2   1       13.13       14.06      2.93 o 
 -10   2   1        1.69        0.35      1.80 o 
  -9   2   1        0.07       -0.84      1.56 o 
  -8   2   1        0.16       -1.12      1.46 o 
  -7   2   1       10.65       15.51      2.06 o 
  -6   2   1        6.86       10.98      1.74 o 
  -5   2   1      100.74      111.42      5.11 o 
  -4   2   1      471.99      485.75      9.59 o 
  -3   2   1     1143.64     1203.15     39.58 o 
  -2   2   1      119.18      131.53      5.77 o 
  -1   2   1     4871.50     5089.84    112.34 o 
   0   2   1      774.16      805.40     18.00 o 
   1   2   1       17.09       23.51      1.67 o 
   2   2   1      322.79      289.13     14.50 o 
   3   2   1      542.89      537.78     12.62 o 
   4   2   1       30.04       30.10      1.37 o 
   5   2   1       10.04       16.52      1.26 o 
   6   2   1       11.36       14.10      1.35 o 
   7   2   1        6.28        6.60      1.09 o 
   8   2   1        1.96        4.22      1.78 o 
   9   2   1        0.64        1.28      1.16 o 
  10   2   1        0.00        0.00      1.34 o 
  11   2   1        2.09        7.85      3.50 o 
 -11   3   1        2.46        1.01      2.19 o 
 -10   3   1      138.46      139.43      4.95 o 
  -9   3   1      380.20      400.45     11.64 o 
  -8   3   1      190.93      216.66      9.56 o 
  -7   3   1       66.65       74.43      2.42 o 
  -6   3   1        0.31       -0.01      0.57 o 
  -5   3   1      326.12      324.78      6.66 o 
  -4   3   1      150.26      175.49      4.45 o 
  -3   3   1        0.09        0.28      0.25 o 
  -2   3   1      121.33      126.51      2.57 o 
  -1   3   1       79.36       71.42      2.45 o 
   0   3   1        8.47       13.48      0.73 o 
   1   3   1     1051.74     1101.41     31.47 o 
   2   3   1      525.91      616.90     14.59 o 
   3   3   1      747.82      771.56     19.86 o 
   4   3   1       61.80       66.44      1.85 o 
   5   3   1      508.90      509.88     10.61 o 
   6   3   1       14.01       17.30      1.35 o 
   7   3   1       30.01       28.12      2.12 o 
   8   3   1       11.32       14.08      1.70 o 
   9   3   1        1.21        1.25      1.25 o 
  10   3   1        3.77        3.60      1.60 o 
  11   3   1        1.26        0.28      3.75 o 
 -12   4   1       49.55       47.97      3.97 o 
 -11   4   1       39.07       38.64      2.72 o 
 -10   4   1       86.03      104.47      5.55 o 
  -9   4   1        4.25        1.90      2.42 o 
  -8   4   1       50.55       51.42      2.94 o 
  -7   4   1      412.69      401.34      9.16 o 
  -6   4   1       39.83       43.47      1.36 o 
  -5   4   1       74.80       89.81      5.70 o 
  -4   4   1      373.54      365.09      7.41 o 
  -3   4   1      615.65      735.15     12.86 o 
  -2   4   1     2162.93     2098.45     37.43 o 
  -1   4   1     6642.14     6652.63    147.03 o 
   0   4   1     2449.81     2464.54     54.62 o 
   1   4   1      371.97      368.61      9.03 o 
   2   4   1      281.31      311.22      8.81 o 
   3   4   1       13.42       16.45      0.84 o 
   4   4   1        3.55        5.47      0.91 o 
   5   4   1       44.74       55.01      2.10 o 
   6   4   1       14.35       16.19      1.53 o 
   7   4   1       29.31       30.33      2.14 o 
   8   4   1        0.48        1.15      1.28 o 
   9   4   1        5.85        7.41      1.79 o 
  10   4   1       35.74       44.35      5.09 o 
  11   4   1        2.12        2.19      2.16 o 
 -12   5   1       11.93        7.19      2.30 o 
 -11   5   1        0.06       -1.49      1.28 o 
 -10   5   1      109.04      116.25      4.75 o 
  -9   5   1      143.69      149.20      8.60 o 
  -8   5   1      488.98      497.86     19.29 o 
  -7   5   1       65.74       64.26      2.93 o 
  -6   5   1     1016.23     1024.97     19.01 o 
  -4   5   1       20.60       18.67      0.83 o 
  -3   5   1      111.64      121.93      2.50 o 
  -2   5   1     1394.63     1537.54     25.48 o 
  -1   5   1      851.40      919.84     25.92 o 
   0   5   1      456.24      506.91      9.37 o 
   1   5   1     1179.01     1258.79     26.06 o 
   2   5   1      846.46      919.13     19.24 o 
   3   5   1      213.10      210.32      4.80 o 
   4   5   1       46.47       45.07      1.87 o 
   5   5   1       65.93       74.34      2.33 o 
   6   5   1      397.75      420.28     12.45 o 
   7   5   1       25.23       26.98      2.16 o 
   8   5   1        0.44        1.00      1.69 o 
   9   5   1        0.00        2.73      1.66 o 
  10   5   1       14.15       18.44      7.92 o 
 -12   6   1       13.24       12.44      2.68 o 
 -11   6   1       17.49       14.80      2.10 o 
 -10   6   1      138.01      145.98      8.27 o 
  -9   6   1       47.73       53.33      3.98 o 
  -8   6   1        0.00        0.52      0.75 o 
  -7   6   1      105.57      102.57      2.65 o 
  -6   6   1      112.69      117.00      2.90 o 
  -5   6   1       48.11       41.65      1.45 o 
  -4   6   1        0.10       -0.73      0.51 o 
  -3   6   1        4.86        7.05      0.82 o 
  -2   6   1      302.83      308.19      4.94 o 
  -1   6   1      835.42      844.81     13.42 o 
   0   6   1     1261.77     1307.31     21.64 o 
   1   6   1      511.83      524.09     10.43 o 
   2   6   1       59.39       47.09      3.67 o 
   3   6   1       42.05       39.64      1.74 o 
   4   6   1        0.35        0.21      0.72 o 
   5   6   1      106.15      107.17      3.55 o 
   6   6   1       19.32       18.73      2.11 o 
   7   6   1       33.49       39.16      2.59 o 
   8   6   1        0.97        2.31      1.58 o 
   9   6   1       44.46       51.07      4.04 o 
  10   6   1        8.66        7.58      2.35 o 
 -12   7   1        0.23       -1.40      2.13 o 
 -11   7   1        3.36        2.49      3.38 o 
 -10   7   1       16.24       12.01      1.51 o 
  -9   7   1       20.55       18.81      2.99 o 
  -8   7   1       37.38       38.96      1.83 o 
  -7   7   1      175.94      169.37      4.89 o 
  -6   7   1      372.63      379.65      7.65 o 
  -5   7   1      204.50      197.93      4.03 o 
  -4   7   1      137.28      141.22      3.36 o 
  -3   7   1       37.89       41.74      1.32 o 
  -2   7   1        2.51        1.93      0.52 o 
  -1   7   1       11.43       14.33      0.66 o 
   0   7   1       11.11       16.30      0.93 o 
   1   7   1       60.99       58.23      2.13 o 
   2   7   1        3.40        2.87      0.90 o 
   3   7   1       10.91        9.60      1.17 o 
   4   7   1       99.14       95.01      2.91 o 
   5   7   1       89.08       94.39      3.40 o 
   6   7   1       43.08       47.00      2.67 o 
   7   7   1       27.58       29.31      2.00 o 
   8   7   1       17.13       19.31      2.96 o 
   9   7   1       17.23       20.44      2.29 o 
 -11   8   1       15.58       13.75      2.04 o 
 -10   8   1       10.11       11.65      2.27 o 
  -9   8   1       35.07       31.13      2.45 o 
  -8   8   1       46.46       50.18      2.18 o 
  -7   8   1       50.58       49.35      2.00 o 
  -6   8   1        7.42        8.44      0.94 o 
  -5   8   1        3.23        2.78      0.78 o 
  -4   8   1       20.14       19.23      1.03 o 
  -3   8   1        1.20        0.12      0.60 o 
  -2   8   1      118.15      109.30      2.15 o 
  -1   8   1      134.37      118.68      2.16 o 
   0   8   1       81.64       77.94      1.97 o 
   1   8   1       61.93       62.51      1.88 o 
   2   8   1      316.43      311.99      6.45 o 
   3   8   1      164.83      157.00      4.19 o 
   4   8   1       48.23       44.76      2.41 o 
   5   8   1        6.81        4.52      1.21 o 
   6   8   1        3.96        2.92      1.20 o 
   7   8   1        0.26        0.50      1.67 o 
   8   8   1        6.09        5.90      2.41 o 
   9   8   1        3.43        4.25      2.04 o 
 -11   9   1        0.75       -0.54      1.57 o 
 -10   9   1        6.29        4.87      1.70 o 
  -9   9   1        1.37        0.24      1.06 o 
  -8   9   1       16.94       16.60      1.52 o 
  -7   9   1       11.79       13.14      1.28 o 
  -6   9   1      114.79      125.41      4.02 o 
  -5   9   1      693.77      661.92     15.76 o 
  -4   9   1      149.39      153.35      3.22 o 
  -3   9   1       42.26       50.89      1.57 o 
  -2   9   1        1.80        4.44      0.88 o 
  -1   9   1      385.50      401.82      7.00 o 
   0   9   1      216.77      207.74      4.32 o 
   1   9   1        7.76        6.87      0.88 o 
   2   9   1        0.09       -1.11      0.86 o 
   3   9   1        8.20        7.50      1.40 o 
   4   9   1        0.01        1.46      1.21 o 
   5   9   1       46.98       48.85      4.67 o 
   6   9   1      110.18      112.47      4.21 o 
   7   9   1       51.09       49.36      3.55 o 
   8   9   1       11.96       15.06      2.29 o 
 -10  10   1        0.48        1.26      1.65 o 
  -9  10   1       22.00       18.73      1.71 o 
  -8  10   1       20.15       19.94      1.74 o 
  -7  10   1        7.00        5.52      1.72 o 
  -6  10   1       22.96       22.22      1.43 o 
  -5  10   1       22.39       22.06      1.30 o 
  -4  10   1      121.07      114.47      2.92 o 
  -3  10   1        2.10        0.19      0.75 o 
  -2  10   1        0.22        0.11      0.79 o 
  -1  10   1      121.47      122.77      3.77 o 
   0  10   1       31.23       29.33      1.62 o 
   1  10   1      212.89      219.10      5.63 o 
   2  10   1        0.22        1.27      1.47 o 
   3  10   1      135.04      139.03      9.21 o 
   4  10   1      112.08      117.88      4.33 o 
   5  10   1       22.23       21.33      3.27 o 
   6  10   1        2.54        1.36      1.51 o 
   7  10   1        0.78        1.19      1.54 o 
 -10  11   1        9.15        6.05      1.97 o 
  -9  11   1       13.07       10.82      2.12 o 
  -8  11   1       11.37       12.35      1.44 o 
  -7  11   1        0.34        1.00      1.03 o 
  -6  11   1       13.28       12.38      1.40 o 
  -5  11   1       63.90       62.00      2.55 o 
  -4  11   1       20.03       19.93      1.46 o 
  -3  11   1       93.32       97.08      2.72 o 
  -2  11   1       74.06       75.41      3.59 o 
  -1  11   1       16.59       12.82      1.60 o 
   0  11   1        1.11       -1.13      1.06 o 
   1  11   1        0.69       -2.61      1.44 o 
   2  11   1        5.22        2.94      1.36 o 
   3  11   1        9.47        5.66      1.52 o 
   4  11   1        7.80        8.34      2.54 o 
   5  11   1        0.05       -0.29      1.50 o 
   6  11   1       35.48       30.79      3.73 o 
   7  11   1       12.69       11.59      2.12 o 
  -9  12   1        0.41        1.22      1.83 o 
  -8  12   1        3.76        4.86      1.38 o 
  -7  12   1        3.56        3.54      1.18 o 
  -6  12   1        1.07        1.28      1.01 o 
  -5  12   1       47.04       54.52      2.27 o 
  -4  12   1       40.15       44.68      2.04 o 
  -3  12   1        2.11        1.57      1.47 o 
  -2  12   1        1.47        0.84      1.34 o 
  -1  12   1        5.78        4.59      1.45 o 
   0  12   1        0.00       -0.43      1.68 o 
   1  12   1        4.33        2.90      1.79 o 
   2  12   1       15.07       11.75      2.09 o 
   3  12   1       23.87       24.51      2.41 o 
   4  12   1       17.83       15.20      2.09 o 
   5  12   1       12.70        8.53      2.31 o 
   6  12   1        0.96        0.35      1.71 o 
  -8  13   1       21.65       23.56      2.93 o 
  -7  13   1       38.72       44.33      2.20 o 
  -6  13   1        8.48        7.65      1.40 o 
  -5  13   1        2.44        0.81      1.19 o 
  -4  13   1        6.24        3.77      1.81 o 
  -3  13   1       11.18       13.83      1.89 o 
  -2  13   1        4.51        3.67      1.76 o 
  -1  13   1       11.54        7.72      1.90 o 
   0  13   1       10.80       12.55      3.29 o 
   1  13   1        1.08       -2.97      2.20 o 
   2  13   1        2.09       -2.53      1.82 o 
   3  13   1        0.31       -1.30      1.83 o 
   4  13   1        4.03        2.30      1.83 o 
  -7  14   1        0.16        4.66      2.14 o 
  -6  14   1        5.01        6.86      1.85 o 
  -5  14   1       50.00       58.59      5.16 o 
  -4  14   1        1.84       -1.01      1.86 o 
  -3  14   1        3.27        4.14      2.70 o 
  -2  14   1       34.97       40.63      2.92 o 
  -1  14   1        1.56       -0.20      2.05 o 
   0  14   1        0.00       -2.44      2.27 o 
   1  14   1       10.23        7.32      3.72 o 
   2  14   1        0.23       -1.30      2.71 o 
   3  14   1        1.03        2.76      2.18 o 
  -5  15   1       14.74       13.45      6.26 o 
  -4  15   1        0.14       -0.15      2.45 o 
  -3  15   1        2.83        1.36      3.02 o 
  -2  15   1        0.02        0.87      1.99 o 
  -1  15   1        1.96       -1.05      2.57 o 
   0  15   1        1.37        3.01      2.80 o 
   1  15   1        0.74        1.85      2.80 o 
   0 -16   2        6.54        5.93      2.92 o 
   1 -16   2       12.61        9.80      3.05 o 
   2 -16   2        6.63        9.10      2.23 o 
   3 -16   2        4.09        2.50      2.04 o 
   4 -16   2        1.15       -4.36      2.31 o 
  -3 -15   2        0.01       -1.80      2.98 o 
  -2 -15   2        0.29       -1.01      1.73 o 
  -1 -15   2        0.44       -4.03      2.23 o 
   0 -15   2        0.29       -0.92      2.40 o 
   1 -15   2       12.09       11.21      2.78 o 
   2 -15   2       10.69        7.28      3.27 o 
   3 -15   2        0.37       -1.16      1.80 o 
   4 -15   2        0.41        1.64      2.35 o 
   5 -15   2        7.16        4.63      2.42 o 
   6 -15   2        6.87        8.99      3.64 o 
  -4 -14   2       33.54       34.77      4.06 o 
  -3 -14   2        3.13        3.15      1.76 o 
  -2 -14   2       21.19       20.97      2.20 o 
  -1 -14   2        1.14       -0.93      1.59 o 
   0 -14   2        8.47       11.10      3.64 o 
   1 -14   2        0.82       -1.03      1.88 o 
   2 -14   2       59.29       79.06      6.81 o 
   3 -14   2        8.80       12.66      2.52 o 
   4 -14   2        0.50       -0.70      2.02 o 
   5 -14   2       37.95       39.05      6.46 o 
   6 -14   2        4.58        2.07      1.57 o 
   7 -14   2        1.65       -3.52      1.76 o 
   8 -14   2       22.23       22.46      3.80 o 
  -6 -13   2        0.07        0.30      2.81 o 
  -5 -13   2        0.80       -0.97      1.57 o 
  -4 -13   2        0.40       -0.57      1.44 o 
  -3 -13   2        0.60        0.20      1.31 o 
  -2 -13   2        0.06       -1.54      1.18 o 
  -1 -13   2        1.87        0.64      1.43 o 
   0 -13   2       14.86       12.99      2.41 o 
   1 -13   2       27.68       29.83      2.32 o 
   2 -13   2       35.86       44.32      2.90 o 
   3 -13   2       44.54       53.36      5.71 o 
   4 -13   2       12.18       12.05      2.79 o 
   5 -13   2        5.99        4.88      1.35 o 
   6 -13   2        1.10       -0.18      1.50 o 
   7 -13   2        1.81       -1.41      1.40 o 
   8 -13   2        0.00       -0.82      1.49 o 
   9 -13   2       11.73        7.70      2.50 o 
  -7 -12   2        3.24        0.49      1.63 o 
  -6 -12   2        0.33       -0.60      1.55 o 
  -5 -12   2        5.38        3.65      1.78 o 
  -4 -12   2       16.10       13.23      1.73 o 
  -3 -12   2       92.32       88.00      3.45 o 
  -2 -12   2       73.25       81.34      2.91 o 
  -1 -12   2       62.18       65.37      2.62 o 
   0 -12   2       16.29       19.33      1.49 o 
   1 -12   2        2.22        0.33      1.44 o 
   2 -12   2        1.36        1.12      1.46 o 
   3 -12   2        6.02        5.31      1.28 o 
   4 -12   2       33.39       37.50      2.21 o 
   5 -12   2       43.90       44.82      1.99 o 
   6 -12   2        0.19       -1.19      0.97 o 
   7 -12   2        3.95        3.04      1.14 o 
   8 -12   2        2.11        1.72      1.14 o 
   9 -12   2        1.57        0.95      1.70 o 
  10 -12   2        6.05        4.93      2.14 o 
  -7 -11   2       15.41       13.62      1.93 o 
  -6 -11   2       40.74       39.33      2.30 o 
  -5 -11   2       14.05        9.73      1.48 o 
  -4 -11   2        5.94        5.34      1.33 o 
  -3 -11   2       15.64       13.89      1.60 o 
  -2 -11   2        0.04       -1.02      0.97 o 
  -1 -11   2       73.13       69.87      2.53 o 
   0 -11   2        0.14       -1.04      1.04 o 
   1 -11   2       79.53       75.24      2.62 o 
   2 -11   2      164.60      157.62      5.89 o 
   3 -11   2      109.53      125.37      4.15 o 
   4 -11   2       14.53       14.22      1.26 o 
   5 -11   2       92.85       88.55      3.17 o 
   6 -11   2       41.16       37.45      1.92 o 
   7 -11   2        4.75        1.51      1.06 o 
   8 -11   2        0.60       -1.62      1.02 o 
   9 -11   2        2.27       -0.95      1.11 o 
  10 -11   2        1.88        0.85      1.71 o 
  -8 -10   2       10.48       11.07      1.89 o 
  -7 -10   2        0.84       -0.89      1.26 o 
  -6 -10   2       44.89       47.31      3.19 o 
  -5 -10   2       28.57       25.40      1.76 o 
  -4 -10   2       29.98       30.42      1.88 o 
  -3 -10   2       69.89       62.88      2.65 o 
  -2 -10   2       10.79       17.00      1.37 o 
  -1 -10   2      860.64      857.69     19.95 o 
   0 -10   2       10.24       14.13      1.24 o 
   1 -10   2       57.86       85.72      5.40 o 
   2 -10   2        1.86        1.11      0.88 o 
   3 -10   2       81.32       76.58      2.23 o 
   4 -10   2       22.98       21.36      1.19 o 
   5 -10   2       35.87       32.54      1.44 o 
   6 -10   2        2.72        1.35      0.94 o 
   7 -10   2        0.49       -0.72      0.85 o 
   8 -10   2        4.68        3.60      1.12 o 
   9 -10   2       32.97       31.79      2.00 o 
  10 -10   2        2.97       -0.81      1.23 o 
  11 -10   2       15.64       14.14      2.44 o 
  -9  -9   2       50.69       55.20      3.21 o 
  -8  -9   2       53.69       55.73      3.06 o 
  -7  -9   2       94.81       90.78      3.62 o 
  -6  -9   2      121.88      123.38      3.62 o 
  -5  -9   2       39.42       42.23      2.39 o 
  -4  -9   2       23.01       23.57      1.55 o 
  -3  -9   2      186.41      178.10      4.61 o 
  -2  -9   2        0.17       -1.63      0.86 o 
  -1  -9   2      115.51      126.04      3.58 o 
   0  -9   2      938.01      929.55     16.28 o 
   1  -9   2     1338.33     1384.31     22.07 o 
   2  -9   2      173.02      204.99      3.90 o 
   3  -9   2       94.17      101.34      3.05 o 
   4  -9   2       44.92       52.21      1.67 o 
   5  -9   2      809.92      809.89     13.44 o 
   6  -9   2      152.45      163.97      3.87 o 
   7  -9   2       31.61       30.32      1.55 o 
   8  -9   2       47.05       46.22      2.21 o 
   9  -9   2        1.76        1.35      1.02 o 
  10  -9   2       19.70       15.54      1.52 o 
  11  -9   2        0.65        0.16      1.53 o 
  -9  -8   2        4.02        7.68      2.03 o 
  -8  -8   2       10.29       10.71      2.38 o 
  -7  -8   2        6.52        7.45      1.34 o 
  -6  -8   2       35.19       39.14      3.03 o 
  -5  -8   2       36.03       35.57      1.79 o 
  -4  -8   2       30.49       27.36      1.50 o 
  -3  -8   2       49.51       48.14      2.06 o 
  -2  -8   2      165.01      163.45      4.75 o 
  -1  -8   2      170.44      177.79      3.59 o 
   0  -8   2      532.72      553.73      9.15 o 
   1  -8   2      496.03      485.48      7.55 o 
   2  -8   2      179.04      197.03      4.12 o 
   3  -8   2       17.62       15.10      0.85 o 
   4  -8   2      264.95      251.82      5.85 o 
   5  -8   2      209.56      194.39      3.96 o 
   6  -8   2       17.99       15.58      1.12 o 
   7  -8   2       13.07       11.08      1.15 o 
   8  -8   2        3.32        4.08      0.97 o 
   9  -8   2        5.73        3.96      1.22 o 
  10  -8   2       10.42       11.39      2.43 o 
  11  -8   2       21.72       21.82      2.21 o 
 -10  -7   2        3.11        3.87      2.38 o 
  -9  -7   2       12.90       18.84      2.34 o 
  -8  -7   2       25.40       28.22      2.53 o 
  -7  -7   2       15.40       12.90      1.73 o 
  -6  -7   2       86.97       89.23      2.67 o 
  -5  -7   2      156.05      166.07      4.13 o 
  -4  -7   2      458.33      450.73      9.66 o 
  -3  -7   2      164.83      167.57      4.12 o 
  -2  -7   2      100.78       97.10      3.52 o 
  -1  -7   2       79.64       87.55      2.23 o 
   0  -7   2       65.19       81.00      1.95 o 
   1  -7   2       37.62       38.20      1.10 o 
   2  -7   2       12.11       13.49      0.96 o 
   3  -7   2       25.47       23.43      0.98 o 
   4  -7   2      555.37      542.45     12.32 o 
   5  -7   2      331.64      310.14      6.23 o 
   6  -7   2      334.40      332.45      6.61 o 
   7  -7   2      219.14      206.59      6.85 o 
   8  -7   2      109.64      107.30      3.19 o 
   9  -7   2       52.50       41.48      1.90 o 
  10  -7   2       13.11       13.66      1.54 o 
  11  -7   2        0.95        2.71      1.35 o 
  12  -7   2        0.46        1.28      2.03 o 
 -10  -6   2        1.28        3.18      2.10 o 
  -9  -6   2       22.68       29.66      3.18 o 
  -8  -6   2        8.67       10.46      1.61 o 
  -7  -6   2       24.07       25.84      2.07 o 
  -6  -6   2        3.24        2.96      1.03 o 
  -5  -6   2      166.51      182.56      5.72 o 
  -4  -6   2      132.44      141.64      4.98 o 
  -3  -6   2       11.90       18.57      1.08 o 
  -2  -6   2      503.60      485.99      9.83 o 
  -1  -6   2      913.60      964.78     25.08 o 
   0  -6   2     1045.27     1107.62     22.12 o 
   1  -6   2     1200.91     1248.34     33.49 o 
   2  -6   2      766.59      741.44     12.57 o 
   3  -6   2      540.64      466.24     11.99 o 
   4  -6   2      179.79      159.34      3.59 o 
   5  -6   2      175.54      156.96      3.39 o 
   6  -6   2      161.42      149.07      3.66 o 
   7  -6   2        5.18        4.23      0.84 o 
   8  -6   2        9.19       10.53      1.36 o 
   9  -6   2       24.48       23.00      1.89 o 
  10  -6   2       59.21       64.83      3.50 o 
  11  -6   2        7.71        5.08      1.95 o 
  12  -6   2       12.70       14.11      2.79 o 
 -10  -5   2        3.55        3.95      2.22 o 
  -9  -5   2       17.40       24.34      2.63 o 
  -8  -5   2       16.02       16.92      1.73 o 
  -7  -5   2       73.86       77.05      3.77 o 
  -6  -5   2      189.83      202.08      6.54 o 
  -5  -5   2       44.50       39.15      4.91 o 
  -4  -5   2      248.65      269.51      8.07 o 
  -3  -5   2     2144.97     2286.92     45.51 o 
  -2  -5   2      358.97      426.72      8.60 o 
  -1  -5   2       16.74       21.89      1.05 o 
   0  -5   2      189.39      174.27      3.83 o 
   1  -5   2       39.98       47.39      1.65 o 
   2  -5   2      602.37      639.97     10.83 o 
   3  -5   2     1126.17     1234.52     21.36 o 
   4  -5   2        2.07        0.47      0.57 o 
   5  -5   2        0.93        2.14      0.53 o 
   6  -5   2     1867.83     1847.17     36.62 o 
   7  -5   2        1.35        0.46      0.79 o 
   8  -5   2      407.34      410.90     15.76 o 
   9  -5   2      149.04      142.62      8.67 o 
  10  -5   2      168.79      172.24      8.38 o 
  11  -5   2        6.78        6.03      1.62 o 
  12  -5   2        8.08        3.96      1.94 o 
 -10  -4   2       17.14       36.43      6.59 o 
  -9  -4   2        8.53       10.50      2.82 o 
  -8  -4   2       59.64       58.96      5.55 o 
  -7  -4   2      279.40      276.28      8.44 o 
  -6  -4   2        9.59       12.42      1.17 o 
  -5  -4   2      139.96      125.69      4.25 o 
  -4  -4   2      102.64       89.26      5.05 o 
  -3  -4   2      679.00      711.26     18.31 o 
  -2  -4   2       84.99       93.33      2.48 o 
  -1  -4   2     1951.51     2115.99     45.38 o 
   0  -4   2     1650.37     1611.46     35.77 o 
   1  -4   2      833.29      794.13     17.88 o 
   2  -4   2      482.04      409.96      7.61 o 
   3  -4   2      529.00      568.99     10.00 o 
   4  -4   2     1229.89     1194.03     21.71 o 
   7  -4   2      579.20      541.92     15.30 o 
   8  -4   2      250.52      266.53      8.61 o 
   9  -4   2       28.00       28.99      2.13 o 
  10  -4   2       85.63       90.81      5.58 o 
  11  -4   2        1.16        1.13      1.35 o 
  12  -4   2       14.35        9.87      2.72 o 
 -10  -3   2       36.35       38.92      4.68 o 
  -9  -3   2      101.02      106.14      5.43 o 
  -8  -3   2      219.58      219.82      8.58 o 
  -7  -3   2       14.43       22.72      2.58 o 
  -6  -3   2       60.74       56.27      2.47 o 
  -5  -3   2       34.01       34.53      1.79 o 
  -4  -3   2       62.93       73.74      4.13 o 
  -3  -3   2      278.18      280.39      6.28 o 
  -2  -3   2       60.41       28.75      1.88 o 
  -1  -3   2       53.03       45.06      2.15 o 
   0  -3   2       89.01       98.82      2.51 o 
   1  -3   2      679.74      667.11     15.00 o 
   2  -3   2      315.26      273.51      5.70 o 
   3  -3   2      318.86      342.10      8.55 o 
   4  -3   2      296.32      302.90      9.93 o 
   5  -3   2        1.59        0.77      0.39 o 
   6  -3   2        1.00        0.25      0.61 o 
   7  -3   2      124.35      128.73      4.45 o 
   8  -3   2      204.49      207.42      6.57 o 
   9  -3   2      160.15      159.26      6.71 o 
  10  -3   2       74.94       67.73      3.26 o 
  11  -3   2        7.12        4.72      1.56 o 
  12  -3   2       16.66       12.17      2.01 o 
 -10  -2   2       29.02       31.24      4.19 o 
  -9  -2   2        2.77        0.30      1.52 o 
  -8  -2   2        2.83        3.33      1.10 o 
  -7  -2   2        0.00       -0.02      0.76 o 
  -6  -2   2      274.15      283.55      8.05 o 
  -5  -2   2      302.14      277.62      9.03 o 
  -4  -2   2     1039.74      995.06     40.66 o 
  -3  -2   2      662.27      621.26     18.83 o 
  -2  -2   2     1302.05     1294.55     48.85 o 
  -1  -2   2     1357.89     1361.55     34.70 o 
   0  -2   2     1745.54     1687.35     37.22 o 
   1  -2   2      161.50      180.44      4.27 o 
   2  -2   2      833.22      890.43     17.73 o 
   3  -2   2        0.34        3.54      0.52 o 
   4  -2   2       19.82       25.05      1.15 o 
   5  -2   2       35.08       33.01      1.33 o 
   6  -2   2       83.17       90.94      3.52 o 
   7  -2   2       17.60       20.18      1.50 o 
   8  -2   2        0.54       -1.32      0.85 o 
   9  -2   2       12.78        9.94      1.40 o 
  10  -2   2        1.84        0.58      1.18 o 
  11  -2   2        0.86       -0.44      1.20 o 
  12  -2   2        1.26       -1.37      1.56 o 
 -10  -1   2        3.14        3.37      2.34 o 
  -9  -1   2      115.96      118.75      5.29 o 
  -8  -1   2       51.60       60.03      2.88 o 
  -7  -1   2      662.74      666.86     17.74 o 
  -6  -1   2      218.76      243.57      7.01 o 
  -5  -1   2       17.54       17.95      1.44 o 
  -4  -1   2      941.55     1061.66     61.15 o 
  -3  -1   2     2110.79     2311.06     68.61 o 
  -2  -1   2      104.54       85.56      1.96 o 
  -1  -1   2       16.07       15.55      0.76 o 
   0  -1   2      186.78      178.85      4.77 o 
   1  -1   2       93.44       89.70      2.21 o 
   2  -1   2      209.87      153.56      3.68 o 
   4  -1   2      367.48      387.29      7.90 o 
   5  -1   2      590.14      635.44     14.32 o 
   6  -1   2       94.24       95.10      3.52 o 
   7  -1   2        6.67        7.07      1.23 o 
   8  -1   2        7.50        6.13      1.07 o 
   9  -1   2        0.99        1.53      0.98 o 
  10  -1   2        0.53       -0.52      1.20 o 
  11  -1   2        5.56        4.95      1.57 o 
 -10   0   2        0.12       -0.22      1.43 o 
  -9   0   2       49.60       42.82      3.12 o 
  -8   0   2      161.91      134.52      5.24 o 
  -7   0   2        5.88        3.72      1.39 o 
  -6   0   2        3.21        2.45      2.68 o 
  -5   0   2      150.55      138.12      8.13 o 
  -3   0   2      740.91      750.11     26.57 o 
  -2   0   2    19650.60    18868.30    411.86 o 
  -1   0   2      198.36      210.11      6.16 o 
   0   0   2     1295.00     1329.68     30.96 o 
   1   0   2     5022.02     5379.72    117.72 o 
   2   0   2     3289.38     3318.99     83.73 o 
   3   0   2     1721.34     2010.92     60.45 o 
   4   0   2      839.34      839.36     16.29 o 
   5   0   2      119.63      145.62      4.51 o 
   6   0   2        7.73        4.85      0.82 o 
   7   0   2        4.52        2.75      0.77 o 
   8   0   2      198.12      202.62      6.83 o 
   9   0   2        2.61        1.27      1.03 o 
  10   0   2       78.63       89.07      4.11 o 
  11   0   2        0.12        0.73      1.54 o 
 -11   1   2       27.08       29.19      4.62 o 
 -10   1   2       15.44       10.77      2.03 o 
  -9   1   2       62.07       69.30      4.58 o 
  -8   1   2       93.39      112.11      4.71 o 
  -7   1   2      385.46      379.74     11.88 o 
  -6   1   2      339.07      371.73     11.46 o 
  -5   1   2      190.77      165.37      9.47 o 
  -3   1   2       30.96       19.00      1.24 o 
  -2   1   2      116.69      110.08      5.09 o 
  -1   1   2     2424.39     2522.40     84.24 o 
   0   1   2     4127.78     4239.83    111.29 o 
   1   1   2        2.45        4.37      0.66 o 
   2   1   2     1005.82     1147.81     25.07 o 
   3   1   2       32.72       21.65      1.61 o 
   4   1   2     4175.93     4403.51     87.38 o 
   5   1   2      545.05      587.56     14.09 o 
   6   1   2       54.92       50.26      2.44 o 
   7   1   2      170.50      162.86      5.70 o 
   8   1   2      242.20      236.94      7.97 o 
   9   1   2        0.60        2.24      1.20 o 
  10   1   2       44.96       47.03      5.43 o 
  11   1   2        0.01        4.04      1.74 o 
 -11   2   2       73.10       85.56      7.16 o 
 -10   2   2       55.92       55.03      5.93 o 
  -9   2   2       43.96       46.45      4.06 o 
  -8   2   2       21.58       19.70      1.87 o 
  -7   2   2       22.23       23.33      1.85 o 
  -6   2   2        3.54        2.59      0.93 o 
  -5   2   2      199.89      202.70      5.94 o 
  -4   2   2        6.78        7.64      0.50 o 
  -3   2   2     1293.11     1305.28     35.94 o 
  -2   2   2      491.34      497.67     13.68 o 
  -1   2   2     1833.13     1847.91     41.03 o 
   0   2   2      778.47      770.99     19.96 o 
   1   2   2     2150.38     1957.99     42.67 o 
   2   2   2       48.80       59.11      1.62 o 
   3   2   2        0.57        0.49      0.26 o 
   4   2   2       73.49       70.37      2.29 o 
   5   2   2       56.36       64.54      2.54 o 
   6   2   2        0.12       -0.39      0.80 o 
   7   2   2       45.60       40.81      2.53 o 
   8   2   2       30.15       34.46      2.45 o 
   9   2   2       64.50       76.80      3.74 o 
  10   2   2       30.87       32.44      3.10 o 
  11   2   2       38.67       46.89      5.87 o 
 -11   3   2        3.92        2.00      2.84 o 
 -10   3   2        6.72        8.85      2.49 o 
  -9   3   2       58.17       62.10      2.94 o 
  -8   3   2      113.04      117.68      3.46 o 
  -7   3   2      203.71      209.50      5.21 o 
  -6   3   2       96.72       96.83      2.80 o 
  -5   3   2      200.44      194.72      4.21 o 
  -4   3   2       48.63       54.04      1.75 o 
  -3   3   2      498.23      504.11     13.90 o 
  -2   3   2        3.41        5.05      0.50 o 
  -1   3   2       52.61       53.82      1.77 o 
   0   3   2        5.34        2.22      1.10 o 
   1   3   2      167.72      173.69      3.71 o 
   2   3   2      113.61      107.62      2.53 o 
   3   3   2      330.06      357.34     12.59 o 
   4   3   2       84.42       18.16      3.02 o 
   5   3   2      489.51      449.17     19.34 o 
   6   3   2      183.40      179.56      4.52 o 
   7   3   2       87.25       90.11      5.88 o 
   8   3   2       10.20       12.46      2.39 o 
   9   3   2       42.16       44.47      4.35 o 
  10   3   2       15.92       14.95      2.22 o 
  11   3   2        5.94        7.33      2.14 o 
 -12   4   2        0.49        0.59      1.77 o 
 -11   4   2       12.14       14.15      2.03 o 
 -10   4   2      294.74      308.02     10.63 o 
  -9   4   2      197.48      209.12      6.86 o 
  -8   4   2        2.14        3.27      1.05 o 
  -7   4   2      102.76      108.31      3.32 o 
  -6   4   2      487.16      485.12      8.60 o 
  -5   4   2      230.88      254.02      6.02 o 
  -4   4   2      223.19      233.88      4.58 o 
  -3   4   2       74.52       87.80      2.15 o 
  -2   4   2       46.10       42.00      1.29 o 
  -1   4   2      196.95      247.86      6.02 o 
   0   4   2      691.28      639.56     14.65 o 
   1   4   2     1981.19     1992.87     38.49 o 
   2   4   2      258.03      248.37      5.26 o 
   3   4   2       45.25       38.82      1.46 o 
   4   4   2       78.13       39.59      2.83 o 
   5   4   2      237.65      231.29      6.15 o 
   6   4   2        2.62        1.79      0.72 o 
   7   4   2       23.34       26.49      2.46 o 
   8   4   2        6.29        4.93      1.68 o 
   9   4   2       34.72       43.18      3.45 o 
  10   4   2       12.81       12.26      6.01 o 
  11   4   2        0.85       -0.96      2.16 o 
 -12   5   2        2.47        3.46      2.09 o 
 -11   5   2        7.07        5.26      1.95 o 
 -10   5   2       19.11       20.18      2.16 o 
  -9   5   2        5.21        4.60      1.68 o 
  -8   5   2        1.07        2.41      1.69 o 
  -7   5   2      187.66      188.93      4.66 o 
  -6   5   2      596.67      587.35     11.24 o 
  -5   5   2       16.16       17.91      1.08 o 
  -4   5   2      734.89      733.78     13.81 o 
  -3   5   2        0.95        3.32      0.68 o 
  -2   5   2      324.77      333.30      5.94 o 
  -1   5   2      359.03      400.57      8.23 o 
   0   5   2       28.84       34.07      1.22 o 
   1   5   2       11.90       13.65      0.90 o 
   2   5   2      248.43      263.45      5.27 o 
   3   5   2      277.79      280.20      6.67 o 
   4   5   2        1.80        2.14      0.75 o 
   5   5   2      364.43      365.98      8.03 o 
   6   5   2       31.94       31.95      2.22 o 
   7   5   2       12.56       18.54      2.31 o 
   8   5   2       62.21       71.23      4.27 o 
   9   5   2       35.45       30.98      3.21 o 
  10   5   2        0.55        2.31      2.85 o 
 -12   6   2        0.00        0.40      2.12 o 
 -11   6   2       13.91       12.48      2.63 o 
 -10   6   2       49.34       49.27      3.20 o 
  -9   6   2       10.76        6.98      2.13 o 
  -8   6   2       28.97       27.57      1.66 o 
  -7   6   2       23.41       23.48      1.33 o 
  -6   6   2        1.44       -0.18      0.77 o 
  -5   6   2      186.60      182.31      3.74 o 
  -4   6   2       91.28       81.92      2.18 o 
  -3   6   2       47.67       52.05      1.76 o 
  -2   6   2       21.09       18.79      0.85 o 
  -1   6   2        5.50        7.73      0.58 o 
   0   6   2      117.03       99.49      2.12 o 
   1   6   2     1661.30     1577.16     26.40 o 
   2   6   2      431.74      381.96     10.24 o 
   3   6   2      314.71      315.86      7.66 o 
   4   6   2      106.40       96.04      2.88 o 
   5   6   2      298.87      295.98      7.40 o 
   6   6   2       30.09       29.21      1.65 o 
   7   6   2        3.95        2.20      2.12 o 
   8   6   2        8.76       10.81      2.34 o 
   9   6   2        3.96        5.72      1.72 o 
  10   6   2        0.52        0.24      2.30 o 
 -11   7   2       11.56       11.81      2.68 o 
 -10   7   2       12.29       11.61      2.22 o 
  -9   7   2       43.68       47.62      3.43 o 
  -8   7   2        0.01       -1.05      1.03 o 
  -7   7   2        0.03       -1.78      0.89 o 
  -6   7   2       95.65       90.41      2.57 o 
  -5   7   2       92.78       82.77      2.24 o 
  -4   7   2      175.12      161.96      3.50 o 
  -3   7   2       82.33       70.81      2.22 o 
  -2   7   2      394.23      418.27      6.62 o 
  -1   7   2        8.37        6.76      0.61 o 
   0   7   2        4.97        3.14      0.59 o 
   1   7   2       64.93       63.20      2.15 o 
   2   7   2       20.56       26.42      1.39 o 
   3   7   2       35.16       37.74      1.84 o 
   4   7   2       28.09       26.15      1.58 o 
   5   7   2        0.31        0.56      0.91 o 
   6   7   2        1.47        2.54      1.09 o 
   7   7   2       14.23       15.75      2.13 o 
   8   7   2       43.66       55.04      3.42 o 
   9   7   2       21.47       25.97      2.54 o 
 -11   8   2        6.66        4.88      1.87 o 
 -10   8   2        3.40        4.68      1.51 o 
  -9   8   2        0.12        0.55      1.03 o 
  -8   8   2        1.16        1.19      0.96 o 
  -7   8   2        3.27        3.63      0.97 o 
  -6   8   2        6.95        5.64      1.00 o 
  -5   8   2        9.94        9.81      1.04 o 
  -4   8   2       28.11       28.77      1.26 o 
  -3   8   2      145.94      142.52      2.79 o 
  -2   8   2        0.15       -0.45      0.63 o 
  -1   8   2        1.78        1.78      0.70 o 
   0   8   2      119.98      102.58      2.59 o 
   1   8   2        4.46        2.76      0.76 o 
   2   8   2       35.41       28.39      1.77 o 
   3   8   2       76.44       69.58      2.60 o 
   4   8   2       85.37       85.59      2.96 o 
   5   8   2       10.93        7.96      1.42 o 
   6   8   2        1.85        1.09      1.22 o 
   7   8   2        0.02        0.53      1.36 o 
   8   8   2        0.26        1.93      1.75 o 
   9   8   2        0.06       -1.90      1.68 o 
 -11   9   2        5.40        5.69      1.89 o 
 -10   9   2      110.01      124.31      9.95 o 
  -9   9   2       26.02       23.53      1.76 o 
  -8   9   2       63.15       72.73      2.62 o 
  -7   9   2       35.30       38.73      2.22 o 
  -6   9   2        0.54        0.43      0.85 o 
  -5   9   2       24.56       23.62      1.40 o 
  -4   9   2        7.21        7.52      1.15 o 
  -3   9   2      117.88      101.37      2.66 o 
  -2   9   2       73.74       73.80      2.05 o 
  -1   9   2        9.44       13.53      1.10 o 
   0   9   2       90.23       98.67      2.88 o 
   1   9   2        6.70        6.31      0.94 o 
   2   9   2       33.25       35.82      1.81 o 
   3   9   2        7.80        6.15      1.25 o 
   4   9   2       14.81       14.10      1.48 o 
   5   9   2       10.80       11.62      1.64 o 
   6   9   2        1.40        1.46      1.76 o 
   7   9   2        5.79        6.67      1.71 o 
   8   9   2       16.68       16.69      2.65 o 
 -10  10   2       47.12       50.83      8.87 o 
  -9  10   2        0.51        0.48      1.31 o 
  -8  10   2        9.38        9.21      1.39 o 
  -7  10   2        1.38       -0.36      0.96 o 
  -6  10   2        6.06        3.71      1.04 o 
  -5  10   2        2.25        1.12      0.97 o 
  -4  10   2        0.44       -0.53      0.82 o 
  -3  10   2       76.23       85.56      2.79 o 
  -2  10   2       81.41       85.24      3.19 o 
  -1  10   2       32.00       45.65      2.44 o 
   0  10   2      154.04      171.34      4.72 o 
   1  10   2       27.15       30.03      1.82 o 
   2  10   2        0.09        0.84      1.13 o 
   3  10   2        2.52        3.47      1.20 o 
   4  10   2       39.80       34.03      5.13 o 
   5  10   2        9.09        7.42      1.72 o 
   6  10   2       54.65       44.88      5.86 o 
   7  10   2        1.23        2.06      1.72 o 
 -10  11   2       22.19       21.88      2.86 o 
  -9  11   2       24.06       22.60      3.14 o 
  -8  11   2       73.85       80.83      3.50 o 
  -7  11   2       72.63       79.73      2.83 o 
  -6  11   2       72.21       84.96      2.97 o 
  -5  11   2       71.90       78.52      2.39 o 
  -4  11   2       45.52       49.55      2.89 o 
  -3  11   2        3.05        2.51      0.96 o 
  -2  11   2       26.88       25.49      1.91 o 
  -1  11   2        4.45        2.51      1.74 o 
   0  11   2        4.47        3.07      1.36 o 
   1  11   2        5.62        4.50      1.98 o 
   2  11   2        0.02       -1.65      1.25 o 
   3  11   2       16.10       13.39      1.82 o 
   4  11   2        3.10        2.86      1.62 o 
   5  11   2        2.30        1.81      1.56 o 
   6  11   2       13.52       11.57      2.09 o 
  -9  12   2        5.29        1.08      1.86 o 
  -8  12   2        3.67        3.51      1.53 o 
  -7  12   2        0.17        0.91      1.14 o 
  -6  12   2        9.45        8.40      1.20 o 
  -5  12   2        1.26        1.40      1.15 o 
  -4  12   2       18.53       24.10      1.71 o 
  -3  12   2       59.21       72.80      2.86 o 
  -2  12   2       99.36      107.73      3.80 o 
  -1  12   2       79.70       92.19      3.85 o 
   0  12   2       98.37      111.85      5.38 o 
   1  12   2       29.83       32.35      4.15 o 
   2  12   2        9.38        5.20      1.90 o 
   3  12   2        3.82        0.36      1.77 o 
   4  12   2        3.34        4.29      1.74 o 
   5  12   2        0.02       -0.95      1.68 o 
  -8  13   2        0.13        3.25      2.13 o 
  -7  13   2       29.34       34.91      2.87 o 
  -6  13   2      107.57      131.43      5.16 o 
  -5  13   2       59.44       74.03      4.29 o 
  -4  13   2       13.11        4.53      1.99 o 
  -3  13   2       10.32        8.43      2.27 o 
  -2  13   2        0.38       -1.49      1.50 o 
  -1  13   2        0.22       -1.06      2.62 o 
   0  13   2        0.93       -1.30      2.22 o 
   1  13   2        0.13       -0.07      2.33 o 
   2  13   2        0.11       -3.43      1.72 o 
   3  13   2        0.64        2.44      2.03 o 
   4  13   2       13.75       15.92      4.63 o 
  -6  14   2        0.13        4.42      2.71 o 
  -5  14   2        0.65        2.27      2.63 o 
  -4  14   2        3.78        2.34      2.97 o 
  -3  14   2       48.46       50.19      8.27 o 
  -2  14   2        7.79        6.20      1.99 o 
  -1  14   2        7.22        6.99      1.94 o 
   0  14   2       35.04       28.51      3.51 o 
   1  14   2        6.99        2.56      3.38 o 
   2  14   2        1.28       -2.11      4.05 o 
  -3  15   2       11.11        8.73      2.83 o 
  -2  15   2        2.68        2.52      2.10 o 
  -1  15   2        0.66       -3.31      2.68 o 
  -1 -16   3        3.73        3.64      2.90 o 
   0 -16   3        0.56        2.62      2.72 o 
   1 -16   3        0.11       -0.35      2.60 o 
   2 -16   3        0.01       -1.95      1.91 o 
   3 -16   3        0.20        0.30      1.99 o 
   4 -16   3        0.07       -2.93      3.12 o 
   5 -16   3        0.01       -5.08      2.79 o 
  -3 -15   3        1.58       -1.77      2.09 o 
  -2 -15   3        2.19       -0.76      1.75 o 
  -1 -15   3        1.51       -1.19      3.50 o 
   0 -15   3       11.52        9.12      2.79 o 
   1 -15   3        2.87       -1.34      2.30 o 
   2 -15   3        5.48        2.61      1.89 o 
   3 -15   3       30.55       38.49      2.78 o 
   4 -15   3       30.83       33.17      3.84 o 
   5 -15   3        3.33        0.17      2.76 o 
   6 -15   3        1.60       -1.14      3.14 o 
   7 -15   3        5.36       -4.02      2.40 o 
  -5 -14   3       10.68       16.25      2.55 o 
  -4 -14   3       35.12       35.77      5.16 o 
  -3 -14   3       13.90       13.42      1.78 o 
  -2 -14   3       67.13       73.02      3.89 o 
  -1 -14   3        6.50        4.35      1.74 o 
   0 -14   3      116.47      123.09      9.80 o 
   1 -14   3       72.51       77.92      4.26 o 
   2 -14   3       35.23       40.62      4.51 o 
   3 -14   3       12.70       13.46      2.13 o 
   4 -14   3       21.23       25.09      3.84 o 
   5 -14   3        0.07        1.85      2.63 o 
   6 -14   3        0.09       -2.81      1.62 o 
   7 -14   3        2.59        1.04      1.62 o 
   8 -14   3        2.87        2.31      2.52 o 
  -6 -13   3        2.29        1.57      1.78 o 
  -5 -13   3        8.26        7.55      1.90 o 
  -4 -13   3       18.09       18.32      1.97 o 
  -3 -13   3        3.19        1.12      1.66 o 
  -2 -13   3        6.75        4.73      1.37 o 
  -1 -13   3        0.00       -0.10      1.36 o 
   0 -13   3       11.13       11.64      2.31 o 
   1 -13   3        7.49        4.55      1.59 o 
   2 -13   3       12.11       14.67      3.64 o 
   3 -13   3       64.43       79.19      5.73 o 
   4 -13   3       95.09      101.44     10.90 o 
   5 -13   3       56.15       63.46      4.08 o 
   6 -13   3       17.02       14.17      2.83 o 
   7 -13   3       23.80       23.17      1.85 o 
   8 -13   3        6.27        5.07      1.66 o 
   9 -13   3        0.18       -0.77      2.15 o 
  -7 -12   3        2.15        1.16      1.55 o 
  -6 -12   3        0.05       -1.07      1.49 o 
  -5 -12   3        0.54        0.30      1.27 o 
  -4 -12   3       22.01       19.17      1.92 o 
  -3 -12   3       24.29       22.34      1.96 o 
  -2 -12   3       91.27       91.01      3.93 o 
  -1 -12   3      169.26      181.63      6.87 o 
   0 -12   3      217.81      239.04      5.49 o 
   1 -12   3      180.58      196.51      7.14 o 
   2 -12   3      147.07      168.16      6.89 o 
   3 -12   3        6.59        9.38      2.22 o 
   4 -12   3        1.49       -1.16      1.02 o 
   5 -12   3       22.64       23.90      1.68 o 
   6 -12   3        0.00       -1.35      1.03 o 
   7 -12   3        0.30        0.14      1.19 o 
   8 -12   3        3.62       -0.58      1.06 o 
   9 -12   3        0.01       -0.43      1.40 o 
  10 -12   3       13.99        8.75      2.32 o 
  -8 -11   3       15.59       16.89      2.35 o 
  -7 -11   3       17.55       17.82      2.12 o 
  -6 -11   3       19.57       17.14      2.05 o 
  -5 -11   3       31.43       28.75      1.97 o 
  -4 -11   3       29.55       31.90      2.02 o 
  -3 -11   3       24.60       21.98      2.44 o 
  -2 -11   3        0.73       -0.82      0.95 o 
  -1 -11   3        1.23       -1.81      0.90 o 
   0 -11   3        0.75       -0.04      0.85 o 
   1 -11   3        6.74        7.75      1.16 o 
   2 -11   3       21.75       21.83      1.62 o 
   3 -11   3       25.64       32.18      1.56 o 
   4 -11   3      186.01      187.32      4.12 o 
   5 -11   3      227.26      248.69      5.53 o 
   6 -11   3       82.36       83.00      3.47 o 
   7 -11   3       51.44       55.67      3.39 o 
   8 -11   3       22.82       21.30      1.93 o 
   9 -11   3        5.96        2.96      1.22 o 
  10 -11   3       13.72       10.44      2.25 o 
  -8 -10   3        3.71        3.52      2.07 o 
  -7 -10   3        1.79        4.03      1.16 o 
  -6 -10   3        6.30        6.07      1.25 o 
  -5 -10   3        0.40       -0.62      0.95 o 
  -4 -10   3        1.48        0.50      0.98 o 
  -3 -10   3      196.40      190.65      5.04 o 
  -2 -10   3        0.31        1.93      0.96 o 
  -1 -10   3        4.32        0.39      1.44 o 
   0 -10   3        0.63        2.53      0.90 o 
   1 -10   3     1552.09     1631.49     28.02 o 
   2 -10   3        5.17        3.47      1.47 o 
   3 -10   3       24.36       25.42      1.25 o 
   4 -10   3       13.85       10.57      1.04 o 
   5 -10   3      147.25      125.37      3.58 o 
   6 -10   3        1.58        0.54      0.84 o 
   7 -10   3       15.44       14.17      1.76 o 
   8 -10   3       21.26       20.14      1.86 o 
   9 -10   3        0.86       -1.61      1.02 o 
  10 -10   3        9.90        8.84      1.81 o 
  11 -10   3       11.19       11.86      2.87 o 
  -9  -9   3        1.35       -0.26      2.12 o 
  -8  -9   3       14.66       20.80      1.98 o 
  -7  -9   3       40.32       44.76      2.85 o 
  -6  -9   3       21.77       24.42      1.59 o 
  -5  -9   3       38.71       40.74      2.00 o 
  -4  -9   3      156.88      154.80      4.13 o 
  -3  -9   3       61.99       62.82      2.42 o 
  -2  -9   3       13.80        8.20      1.07 o 
  -1  -9   3       82.77       82.38      2.50 o 
   0  -9   3      107.81      108.42      2.49 o 
   1  -9   3        7.88        7.34      0.87 o 
   2  -9   3     1132.48     1156.22     17.28 o 
   3  -9   3      451.98      482.93      8.14 o 
   4  -9   3      108.98      127.55      3.00 o 
   5  -9   3      187.79      172.10      3.70 o 
   6  -9   3       50.10       51.13      2.00 o 
   7  -9   3      133.31      132.84      3.53 o 
   8  -9   3      125.10      119.82      3.52 o 
   9  -9   3        6.84        2.96      1.08 o 
  10  -9   3       40.50       35.83      3.11 o 
  11  -9   3        1.30        2.19      1.63 o 
 -10  -8   3        2.26       -0.29      2.48 o 
  -9  -8   3        0.00        1.83      1.84 o 
  -8  -8   3        2.10        2.78      1.61 o 
  -7  -8   3        1.52        0.01      0.97 o 
  -6  -8   3        4.75        4.49      0.90 o 
  -5  -8   3       45.72       39.56      1.83 o 
  -4  -8   3       13.40       12.31      1.09 o 
  -3  -8   3       41.16       39.99      2.09 o 
  -2  -8   3      423.19      403.01      8.81 o 
  -1  -8   3      128.33      107.04      2.70 o 
   0  -8   3       14.10       17.39      0.86 o 
   1  -8   3       37.79       41.84      1.46 o 
   2  -8   3      105.04      106.06      2.33 o 
   3  -8   3      269.17      256.88      4.87 o 
   4  -8   3      352.82      337.37      6.21 o 
   5  -8   3      186.05      171.69      5.59 o 
   6  -8   3       34.12       35.34      1.56 o 
   7  -8   3       36.56       36.46      1.76 o 
   8  -8   3       32.62       28.84      2.18 o 
   9  -8   3        0.90       -0.62      0.93 o 
  10  -8   3        0.06       -0.50      1.01 o 
  11  -8   3        0.50        0.35      2.12 o 
 -10  -7   3       33.91       44.03      4.90 o 
  -9  -7   3       35.52       45.69      3.66 o 
  -8  -7   3       64.33       72.61      3.84 o 
  -7  -7   3       24.24       23.16      2.15 o 
  -6  -7   3        0.81        2.02      0.85 o 
  -5  -7   3       37.39       35.52      2.27 o 
  -4  -7   3       61.83       53.82      2.03 o 
  -3  -7   3       72.06       74.38      3.03 o 
  -2  -7   3       18.15       19.07      1.27 o 
  -1  -7   3      127.27      146.11      3.64 o 
   0  -7   3      115.75      134.28      2.60 o 
   1  -7   3      285.54      292.33      4.94 o 
   2  -7   3      423.77      428.30      7.04 o 
   3  -7   3      280.22      277.83      5.10 o 
   4  -7   3      224.99      228.76      6.19 o 
   5  -7   3       35.34       32.50      1.37 o 
   6  -7   3       42.02       35.79      1.63 o 
   7  -7   3      106.14      102.58      3.00 o 
   8  -7   3       38.91       35.76      1.73 o 
   9  -7   3       67.19       66.21      2.95 o 
  10  -7   3       20.86       19.28      1.71 o 
  11  -7   3       20.23       20.59      2.08 o 
 -10  -6   3       11.80       12.77      2.32 o 
  -9  -6   3        3.45        3.83      1.58 o 
  -8  -6   3       78.32       79.60      3.75 o 
  -7  -6   3       82.97       77.17      4.49 o 
  -6  -6   3       86.15       80.54      3.67 o 
  -5  -6   3      311.50      307.78      7.68 o 
  -4  -6   3      550.00      524.80     15.39 o 
  -3  -6   3      653.04      613.46     13.94 o 
  -2  -6   3      663.18      653.24     12.12 o 
  -1  -6   3      115.58      106.68      3.06 o 
   0  -6   3       77.80       90.93      2.15 o 
   1  -6   3        0.01       -0.07      0.52 o 
   2  -6   3       77.70       71.96      1.87 o 
   3  -6   3      104.49       94.02      2.09 o 
   4  -6   3      201.61      178.50      6.82 o 
   5  -6   3      215.02      194.08      4.28 o 
   6  -6   3       25.60       25.97      1.35 o 
   7  -6   3       34.64       33.87      1.56 o 
   8  -6   3        0.13       -0.43      0.77 o 
   9  -6   3        0.15        0.29      0.95 o 
  10  -6   3        0.02        1.20      1.06 o 
  11  -6   3        5.40        4.73      1.93 o 
  12  -6   3        0.15       -0.91      1.94 o 
 -10  -5   3        7.26        6.54      4.44 o 
  -9  -5   3      246.38      272.94     15.30 o 
  -8  -5   3       72.04       71.16      5.02 o 
  -7  -5   3      578.96      593.02     17.07 o 
  -6  -5   3       26.49       28.95      1.93 o 
  -5  -5   3      503.37      496.15     14.27 o 
  -4  -5   3        0.24       -0.11      0.39 o 
  -3  -5   3     1073.46     1240.10     24.96 o 
  -2  -5   3     1244.05     1436.35     27.78 o 
  -1  -5   3       10.46       15.42      0.84 o 
   0  -5   3     1145.52     1193.18     21.28 o 
   1  -5   3     1191.49     1242.04     27.75 o 
   2  -5   3      315.12      270.23      5.22 o 
   3  -5   3     1893.54     1971.03     32.58 o 
   4  -5   3       73.55       65.66      1.73 o 
   5  -5   3      844.72      918.54     17.75 o 
   6  -5   3       26.07       23.05      1.23 o 
   7  -5   3      146.92      147.42      5.43 o 
   8  -5   3      236.79      229.47      5.24 o 
   9  -5   3        1.85        0.64      1.15 o 
  10  -5   3       25.31       24.74      2.89 o 
  11  -5   3        1.09        1.41      1.43 o 
  12  -5   3        8.56        4.49      2.28 o 
 -10  -4   3        4.14        4.45      4.03 o 
  -9  -4   3       69.92       84.49      5.90 o 
  -8  -4   3       31.18       42.36      4.18 o 
  -7  -4   3      212.93      236.68     10.58 o 
  -6  -4   3        0.99        1.19      1.43 o 
  -5  -4   3      967.67      958.72     26.43 o 
  -4  -4   3       94.68       84.94      2.47 o 
  -3  -4   3      502.05      432.25     11.34 o 
  -2  -4   3       66.96       81.46      2.23 o 
  -1  -4   3     2465.50     2584.79     55.51 o 
   0  -4   3        1.32        0.53      0.62 o 
   1  -4   3      595.58      657.72     14.85 o 
   2  -4   3      571.95      613.57     12.23 o 
   3  -4   3      870.97      921.19     15.34 o 
   4  -4   3      150.69      150.84      3.13 o 
   6  -4   3        3.78        2.74      1.10 o 
   7  -4   3      446.82      454.49     10.81 o 
   8  -4   3        2.30        4.35      1.48 o 
   9  -4   3       41.83       39.97      2.63 o 
  10  -4   3        0.01       -1.65      1.24 o 
  11  -4   3       15.18       13.29      1.91 o 
  12  -4   3        2.11       -1.64      1.85 o 
  -9  -3   3       83.28       87.85      4.86 o 
  -8  -3   3      234.26      245.53      9.26 o 
  -7  -3   3      252.37      239.29      7.12 o 
  -6  -3   3      349.11      338.90      9.43 o 
  -5  -3   3      696.56      692.64     18.08 o 
  -4  -3   3     1992.37     2037.11     61.75 o 
  -3  -3   3        0.41        0.10      0.28 o 
  -2  -3   3        4.22        3.72      0.73 o 
  -1  -3   3        1.95        5.08      0.60 o 
   0  -3   3       47.76       40.34      1.34 o 
   1  -3   3      224.01      210.66      5.00 o 
   2  -3   3       75.28       58.98      1.54 o 
   3  -3   3      216.71      215.33      4.16 o 
   4  -3   3      254.56      245.41      5.18 o 
   6  -3   3     1180.49     1136.95     49.03 o 
   7  -3   3      261.66      257.53      8.68 o 
   8  -3   3        0.22       -1.15      1.03 o 
   9  -3   3        0.73        2.07      1.21 o 
  10  -3   3       17.05       15.31      2.23 o 
  11  -3   3        1.23        0.02      1.38 o 
  12  -3   3        6.30        1.70      2.13 o 
  -9  -2   3       10.51       15.07      2.64 o 
  -8  -2   3        8.63       10.54      1.54 o 
  -7  -2   3       16.84       17.17      1.71 o 
  -6  -2   3      109.95      111.17      3.75 o 
  -5  -2   3      120.27      119.57      3.78 o 
  -4  -2   3       23.33       21.54      1.66 o 
  -3  -2   3     1020.56      944.64     17.34 o 
  -1  -2   3      691.81      627.03     25.44 o 
   0  -2   3     1842.61     1730.31     44.23 o 
   1  -2   3     5602.80     5139.36    158.37 o 
   2  -2   3     1657.17     1553.55     34.26 o 
   3  -2   3      409.20      419.45      7.68 o 
   4  -2   3      278.77      285.34      6.75 o 
   5  -2   3      166.63      159.41      7.03 o 
   6  -2   3        0.02       -1.40      0.70 o 
   7  -2   3       40.29       39.94      2.23 o 
   8  -2   3       16.23       17.58      2.17 o 
   9  -2   3       55.90       54.74      3.96 o 
  10  -2   3       25.13       22.44      2.09 o 
  11  -2   3       14.16       15.43      2.51 o 
  12  -2   3        0.80       -1.61      1.87 o 
  -9  -1   3       21.73       21.49      1.95 o 
  -8  -1   3        4.37        8.66      1.31 o 
  -7  -1   3       90.86       77.04      3.10 o 
  -6  -1   3      366.80      350.23      9.70 o 
  -5  -1   3     1002.75      979.42     25.21 o 
  -4  -1   3      980.82     1014.51     41.23 o 
  -3  -1   3       13.70       19.16      1.14 o 
  -2  -1   3      245.81      266.76      8.18 o 
  -1  -1   3      702.87      760.24     30.70 o 
   0  -1   3      189.60      188.66      5.11 o 
   1  -1   3        1.75       -0.74      0.37 o 
   2  -1   3      809.87      846.07     18.35 o 
   3  -1   3      547.16      627.02     13.72 o 
   4  -1   3      694.42      648.33     14.65 o 
   5  -1   3      685.98      735.38     15.41 o 
   6  -1   3      540.86      572.20     11.42 o 
   7  -1   3      340.00      348.62     10.14 o 
   8  -1   3      103.40      108.21      6.75 o 
   9  -1   3       36.25       35.33      3.37 o 
  10  -1   3       27.52       25.36      2.28 o 
  11  -1   3       20.96       20.87      5.27 o 
  12  -1   3        2.75        1.21      2.24 o 
 -10   0   3        8.75        6.22      2.52 o 
  -9   0   3       10.53        6.24      1.41 o 
  -8   0   3       12.65       11.08      1.65 o 
  -7   0   3        0.00        0.52      0.98 o 
  -6   0   3      195.42      175.38      6.01 o 
  -5   0   3      837.27      917.79     32.85 o 
  -4   0   3      509.51      532.75     19.28 o 
  -3   0   3      201.87      205.23      4.17 o 
  -2   0   3     3850.55     3860.41     91.50 o 
  -1   0   3       13.85        8.25      0.73 o 
   0   0   3    38738.91    37775.83    877.64 o 
   1   0   3     1827.37     2091.05     42.84 o 
   2   0   3       69.19       74.04      2.83 o 
   3   0   3      291.32      363.51      8.17 o 
   4   0   3     1511.09     1499.54     38.43 o 
   5   0   3      728.81      802.02     32.31 o 
   6   0   3      298.46      295.26      6.45 o 
   7   0   3       13.33       13.00      1.51 o 
   8   0   3       61.94       65.83      3.21 o 
   9   0   3       11.02       16.29      2.09 o 
  10   0   3       80.16       91.06      5.89 o 
  11   0   3       19.16       21.52      2.49 o 
 -10   1   3        0.04       -3.47      2.12 o 
  -9   1   3        7.24        6.40      1.73 o 
  -8   1   3        2.66        1.62      1.26 o 
  -7   1   3        0.58        0.98      1.06 o 
  -6   1   3        0.09       -0.92      0.77 o 
  -5   1   3       82.56       81.28      3.99 o 
  -4   1   3     1517.69     1563.89     30.26 o 
  -3   1   3       14.49       32.08      1.62 o 
  -2   1   3      174.46      213.27      8.49 o 
  -1   1   3      365.20      424.08     11.13 o 
   0   1   3     2274.69     2422.68     63.62 o 
   1   1   3     1229.48     1247.12     25.78 o 
   2   1   3     1159.92     1245.92     25.17 o 
   3   1   3      320.27      374.45      7.90 o 
   4   1   3      112.62      113.76      5.19 o 
   5   1   3        8.03        2.82      1.81 o 
   6   1   3      522.96      564.75     13.72 o 
   7   1   3      209.09      217.96      7.39 o 
   8   1   3       10.83       12.97      1.68 o 
   9   1   3       49.71       56.56      3.31 o 
  10   1   3       44.56       42.63      3.14 o 
  11   1   3       37.66       44.72      5.21 o 
 -11   2   3        8.12        5.31      3.20 o 
 -10   2   3        2.55        0.74      2.32 o 
  -9   2   3       36.28       37.76      2.59 o 
  -8   2   3        4.55        5.83      1.43 o 
  -7   2   3       39.04       33.48      3.00 o 
  -6   2   3        5.75        7.21      0.78 o 
  -5   2   3        4.43        3.84      0.63 o 
  -4   2   3        0.04        0.26      0.30 o 
  -3   2   3      138.87      132.53      4.97 o 
  -2   2   3       33.16       41.00      1.38 o 
  -1   2   3     2680.23     2631.23     58.46 o 
   0   2   3      428.10      452.45     12.01 o 
   1   2   3      117.86      137.17      3.54 o 
   2   2   3      314.69      330.43      6.37 o 
   3   2   3      383.79      381.80      7.32 o 
   4   2   3      266.31      133.72      6.87 o 
   5   2   3        1.16        0.25      0.36 o 
   6   2   3       76.52       76.07      2.76 o 
   7   2   3        8.50        7.13      1.48 o 
   8   2   3        9.84       13.13      1.76 o 
   9   2   3       36.39       39.42      3.00 o 
  10   2   3       17.36       17.55      2.28 o 
  11   2   3       25.22       20.74      2.60 o 
 -11   3   3        0.91       -0.19      2.77 o 
 -10   3   3        2.34        2.46      2.06 o 
  -9   3   3       58.31       65.60      2.60 o 
  -8   3   3      194.51      203.79      5.28 o 
  -7   3   3        2.08        3.24      0.85 o 
  -6   3   3       43.15       42.51      2.15 o 
  -5   3   3      120.21      111.71      2.69 o 
  -4   3   3        6.59        7.87      0.97 o 
  -3   3   3      198.32      183.08      3.62 o 
  -2   3   3      655.53      666.77     13.98 o 
  -1   3   3      739.32      779.03     16.33 o 
   0   3   3       25.22       29.95      1.30 o 
   1   3   3        4.74        4.85      0.47 o 
   2   3   3       29.19       39.18      1.69 o 
   3   3   3       61.94       59.52      1.77 o 
   4   3   3        1.31        2.57      1.02 o 
   5   3   3       17.65       18.34      1.14 o 
   6   3   3        0.52        1.51      0.84 o 
   7   3   3       32.43       33.19      2.51 o 
   8   3   3       53.57       53.28      3.24 o 
   9   3   3       24.40       28.38      2.60 o 
  10   3   3       11.32       13.19      2.15 o 
  11   3   3        3.08        4.58      2.44 o 
 -12   4   3       10.18        8.61      2.24 o 
 -11   4   3        7.23       10.29      3.38 o 
 -10   4   3        0.59        2.02      1.86 o 
  -9   4   3        1.29        1.38      1.15 o 
  -8   4   3       89.90       96.82      3.28 o 
  -7   4   3      296.04      301.75      7.28 o 
  -6   4   3       47.36       50.99      2.48 o 
  -5   4   3      134.31      132.82      3.71 o 
  -4   4   3      120.46      137.00      2.69 o 
  -3   4   3     1168.13     1121.54     20.20 o 
  -2   4   3      641.37      625.61     11.49 o 
  -1   4   3      144.93      148.10      3.74 o 
   0   4   3       56.93       59.87      2.38 o 
   1   4   3       67.41       50.77      1.50 o 
   2   4   3       84.90       75.81      3.59 o 
   3   4   3      458.02      475.28     11.06 o 
   4   4   3      335.93      335.06      7.36 o 
   5   4   3      213.55      212.31      6.31 o 
   6   4   3        1.82       -0.10      0.84 o 
   7   4   3        2.15        1.34      1.09 o 
   8   4   3        0.02       -0.22      1.17 o 
   9   4   3        0.54       -0.35      1.62 o 
  10   4   3        2.14        2.07      2.01 o 
 -12   5   3       29.91       35.89      3.70 o 
 -11   5   3        6.09        0.68      1.57 o 
 -10   5   3       69.58       78.63     11.50 o 
  -9   5   3        9.89        9.77      1.79 o 
  -8   5   3      310.09      313.16      7.60 o 
  -7   5   3        0.09        0.14      0.74 o 
  -6   5   3       30.10       34.55      2.54 o 
  -5   5   3       61.46       57.49      2.23 o 
  -4   5   3       72.45       74.64      4.53 o 
  -3   5   3      442.57      499.12      9.50 o 
  -2   5   3      732.61      774.34     12.41 o 
  -1   5   3      127.44      157.49      3.66 o 
   0   5   3       51.95       45.68      1.66 o 
   1   5   3      386.42      398.64      6.61 o 
   2   5   3      272.30      277.55      7.06 o 
   3   5   3        0.02        0.33      0.72 o 
   4   5   3      156.74      166.37      4.18 o 
   5   5   3       89.20       89.46      2.81 o 
   6   5   3      166.40      170.34      4.81 o 
   7   5   3       51.10       55.10      2.48 o 
   8   5   3        0.21        2.20      1.40 o 
   9   5   3       19.23       27.43      4.93 o 
  10   5   3        1.38       -1.09      2.33 o 
 -12   6   3       19.53       15.99      2.99 o 
 -11   6   3        3.95        1.13      1.98 o 
 -10   6   3       20.14       21.26      2.58 o 
  -9   6   3        7.05        8.38      1.27 o 
  -8   6   3       21.75       19.59      1.28 o 
  -7   6   3       16.84       15.99      1.21 o 
  -6   6   3        6.03        4.65      0.96 o 
  -5   6   3      108.41      100.29      2.52 o 
  -4   6   3      588.20      588.66     10.46 o 
  -3   6   3      267.72      242.47      4.74 o 
  -2   6   3      777.27      776.21     11.69 o 
  -1   6   3      172.11      182.79      3.35 o 
   0   6   3        0.76        0.64      0.41 o 
   1   6   3        9.29       13.65      1.07 o 
   2   6   3       11.07       18.24      1.18 o 
   3   6   3      379.58      352.81      7.90 o 
   4   6   3      171.40      161.39      4.18 o 
   5   6   3       45.62       44.28      2.09 o 
   6   6   3       32.87       32.20      1.89 o 
   7   6   3       22.44       22.05      2.10 o 
   8   6   3        0.99        3.34      1.75 o 
   9   6   3        2.47        2.30      1.72 o 
 -11   7   3       21.00       20.69      2.29 o 
 -10   7   3       42.00       45.10      2.83 o 
  -9   7   3      122.92      126.48      3.88 o 
  -8   7   3       88.06       88.22      2.82 o 
  -7   7   3       82.28       85.51      2.57 o 
  -6   7   3       42.14       45.47      1.73 o 
  -5   7   3      316.89      327.76      6.24 o 
  -4   7   3       45.28       44.34      1.52 o 
  -3   7   3        0.00       -0.44      0.67 o 
  -2   7   3        0.34       -1.80      0.90 o 
  -1   7   3        6.19        8.61      0.74 o 
   0   7   3        6.09        5.65      0.72 o 
   1   7   3      102.74       98.53      2.46 o 
   2   7   3       17.45       17.82      1.26 o 
   3   7   3       13.78       15.89      1.39 o 
   4   7   3       15.29       16.31      1.43 o 
   5   7   3       74.49       77.82      2.81 o 
   6   7   3        8.45        5.01      1.17 o 
   7   7   3        1.51        2.52      1.55 o 
   8   7   3        0.09        1.27      1.66 o 
   9   7   3        2.09        0.97      1.94 o 
 -11   8   3       60.58       71.20      4.24 o 
 -10   8   3       57.44       72.98      4.65 o 
  -9   8   3       31.15       30.95      2.06 o 
  -8   8   3       27.13       26.62      1.64 o 
  -7   8   3       32.63       33.01      1.92 o 
  -6   8   3       27.66       29.69      1.79 o 
  -5   8   3       42.96       42.07      1.74 o 
  -4   8   3       13.87       14.51      1.03 o 
  -3   8   3       13.63       12.66      0.90 o 
  -2   8   3       80.24       82.39      2.02 o 
  -1   8   3      340.18      352.98      6.19 o 
   0   8   3      321.09      337.88      6.45 o 
   1   8   3       64.83       67.97      2.06 o 
   2   8   3        2.28        0.29      0.88 o 
   3   8   3       36.21       36.72      1.99 o 
   4   8   3       46.96       51.28      2.41 o 
   5   8   3        0.67        0.29      1.07 o 
   6   8   3        0.80        0.43      1.32 o 
   7   8   3        0.33        1.88      2.38 o 
   8   8   3        0.82        0.87      1.82 o 
 -10   9   3       10.58       16.10      4.84 o 
  -9   9   3       15.91       14.84      1.95 o 
  -8   9   3      189.91      208.42      7.14 o 
  -7   9   3       99.01       99.98      2.80 o 
  -6   9   3       50.35       56.39      2.07 o 
  -5   9   3      210.55      215.57      4.45 o 
  -4   9   3      188.15      192.34      3.91 o 
  -3   9   3      243.51      239.13      4.30 o 
  -2   9   3       14.62       15.04      1.09 o 
  -1   9   3        0.00        0.52      1.06 o 
   0   9   3       26.71       28.79      1.63 o 
   1   9   3       10.44       10.21      1.07 o 
   2   9   3        7.54        5.97      1.19 o 
   3   9   3       55.10       54.18      2.68 o 
   4   9   3       55.79       52.00      3.21 o 
   5   9   3        5.88        5.18      1.37 o 
   6   9   3       20.72       19.32      2.61 o 
   7   9   3       32.30       34.08      3.06 o 
 -10  10   3       32.01       36.16      3.38 o 
  -9  10   3       13.23       12.02      1.81 o 
  -8  10   3       27.42       26.39      1.89 o 
  -7  10   3        0.12       -1.78      0.98 o 
  -6  10   3        1.58        1.19      1.02 o 
  -5  10   3       27.14       25.35      1.43 o 
  -4  10   3        7.29        5.97      0.99 o 
  -3  10   3        0.06        0.41      0.86 o 
  -2  10   3       38.12       37.46      2.69 o 
  -1  10   3      589.29      616.12     18.65 o 
   0  10   3      182.70      200.34      7.83 o 
   1  10   3       52.50       57.85      2.74 o 
   2  10   3       58.01       56.31      2.43 o 
   3  10   3      118.10      117.39      5.44 o 
   4  10   3       21.34       20.76      2.13 o 
   5  10   3        5.17        2.17      1.62 o 
   6  10   3        8.17        6.59      1.84 o 
   7  10   3        0.03        1.64      2.00 o 
  -9  11   3        1.72        2.02      2.00 o 
  -8  11   3       10.31        8.84      1.52 o 
  -7  11   3       27.16       27.39      1.77 o 
  -6  11   3       42.99       43.57      1.94 o 
  -5  11   3      101.76       99.44      3.36 o 
  -4  11   3       58.41       59.90      2.97 o 
  -3  11   3       31.03       32.03      2.23 o 
  -2  11   3       13.92       16.19      1.54 o 
  -1  11   3       43.75       46.14      2.56 o 
   0  11   3       16.80       20.79      2.96 o 
   1  11   3        1.22       -0.43      1.61 o 
   2  11   3        3.00        2.20      1.52 o 
   3  11   3       35.78       33.33      2.36 o 
   4  11   3       12.39        9.71      2.70 o 
   5  11   3        6.70        6.14      2.48 o 
   6  11   3        4.66        4.99      1.96 o 
  -8  12   3        0.03       -3.35      1.68 o 
  -7  12   3        0.32       -1.49      1.21 o 
  -6  12   3        0.40        0.31      1.17 o 
  -5  12   3        0.81        0.09      1.16 o 
  -4  12   3        1.05        1.10      1.43 o 
  -3  12   3       13.87       11.95      1.66 o 
  -2  12   3        7.16        9.42      1.99 o 
  -1  12   3       48.26       52.44      2.81 o 
   0  12   3       47.97       50.63      3.00 o 
   1  12   3       23.65       21.39      3.01 o 
   2  12   3       25.79       19.75      3.12 o 
   3  12   3       16.49       10.03      2.15 o 
   4  12   3        8.69        6.77      2.22 o 
   5  12   3        2.60       -0.15      1.76 o 
  -7  13   3        2.31        0.93      1.91 o 
  -6  13   3        0.84        1.75      1.68 o 
  -5  13   3        1.06        4.03      2.34 o 
  -4  13   3       27.53       28.62      3.13 o 
  -3  13   3       27.28       23.06      3.68 o 
  -2  13   3       10.54        6.31      1.75 o 
  -1  13   3        0.45       -2.97      1.72 o 
   0  13   3        1.04       -2.86      2.25 o 
   1  13   3        0.62        0.24      2.46 o 
   2  13   3        0.08        1.71      2.50 o 
   3  13   3        0.24        1.70      2.16 o 
  -5  14   3       10.01       12.03      3.12 o 
  -4  14   3       11.41       12.22      3.81 o 
  -3  14   3        5.90        3.17      2.63 o 
  -2  14   3        0.01       -0.01      2.32 o 
  -1  14   3        0.64       -1.44      1.83 o 
   0  14   3        1.35       -1.58      2.61 o 
   1  14   3        0.01       -4.91      2.62 o 
  -1 -16   4       12.95       10.96      3.22 o 
   0 -16   4       19.89       18.64      3.83 o 
   1 -16   4       19.86       18.19      3.34 o 
   2 -16   4        9.26        9.25      2.46 o 
   3 -16   4        1.07        2.42      2.04 o 
   4 -16   4        0.17        0.47      3.09 o 
   5 -16   4        0.29       -1.64      2.79 o 
  -3 -15   4        0.38       -0.72      1.99 o 
  -2 -15   4        0.03       -1.26      2.21 o 
  -1 -15   4        2.47        0.87      2.19 o 
   0 -15   4        2.11       -1.03      2.26 o 
   1 -15   4        1.30       -0.50      2.26 o 
   2 -15   4        0.23       -1.99      1.71 o 
   3 -15   4        6.51        3.17      1.90 o 
   4 -15   4        4.43       -0.21      4.77 o 
   5 -15   4       26.11       24.16     10.63 o 
   6 -15   4       14.11       19.31      4.29 o 
   7 -15   4       30.49       24.45      3.55 o 
  -5 -14   4        0.27        1.93      1.88 o 
  -4 -14   4        1.84        3.44      1.92 o 
  -3 -14   4       20.56       20.63      1.94 o 
  -2 -14   4        6.02        5.80      1.80 o 
  -1 -14   4       34.74       36.22      3.10 o 
   0 -14   4       96.87      103.52      7.14 o 
   1 -14   4       21.36       22.26      5.46 o 
   2 -14   4       70.60       83.90      4.61 o 
   3 -14   4      146.42      174.48     10.05 o 
   4 -14   4        2.95        3.44      3.13 o 
   5 -14   4        1.73       -0.96      2.54 o 
   6 -14   4       16.02       13.38      2.15 o 
   7 -14   4       32.29       30.36      2.62 o 
   8 -14   4       10.77        6.75      3.86 o 
  -6 -13   4        0.02        0.35      1.62 o 
  -5 -13   4       12.65       11.45      3.10 o 
  -4 -13   4        5.03        3.55      1.87 o 
  -3 -13   4        1.67       -0.05      1.91 o 
  -2 -13   4        3.75        2.91      1.31 o 
  -1 -13   4        0.38       -0.14      1.38 o 
   0 -13   4        4.38        2.04      1.48 o 
   1 -13   4        3.55        2.20      1.52 o 
   2 -13   4        0.26       -2.67      1.39 o 
   3 -13   4        2.98        2.11      1.56 o 
   4 -13   4        0.14        0.60      2.37 o 
   5 -13   4       36.55       39.52      2.86 o 
   6 -13   4       70.73       80.02      3.28 o 
   7 -13   4       40.94       46.14      2.36 o 
   8 -13   4        3.87        2.76      1.64 o 
   9 -13   4        7.47        6.25      4.06 o 
  -7 -12   4       13.77       12.30      2.76 o 
  -6 -12   4        6.65        8.23      1.93 o 
  -5 -12   4       23.62       24.98      2.02 o 
  -4 -12   4        3.02        4.04      1.34 o 
  -3 -12   4       31.02       31.46      2.19 o 
  -2 -12   4        0.11       -1.40      1.28 o 
  -1 -12   4        1.02       -1.70      1.11 o 
   0 -12   4       58.46       65.57      2.54 o 
   1 -12   4       65.04       76.63      5.24 o 
   2 -12   4      114.35      123.89      6.00 o 
   3 -12   4       81.42       92.44      4.09 o 
   4 -12   4       48.76       51.99      2.39 o 
   5 -12   4        0.16       -1.98      0.99 o 
   6 -12   4        2.07       -0.59      1.06 o 
   7 -12   4       22.09       20.75      1.88 o 
   8 -12   4        5.94        5.98      1.40 o 
   9 -12   4        1.04        0.94      1.68 o 
  -8 -11   4       32.95       34.67      4.19 o 
  -7 -11   4       15.84       13.67      1.63 o 
  -6 -11   4        0.11        1.50      1.21 o 
  -5 -11   4        0.46        0.04      1.13 o 
  -4 -11   4        2.56        2.30      1.13 o 
  -3 -11   4        3.30        0.21      1.10 o 
  -2 -11   4       11.67        9.29      1.25 o 
  -1 -11   4        0.27       -1.56      0.90 o 
   0 -11   4        5.16        3.76      1.00 o 
   1 -11   4       10.29        8.51      1.18 o 
   2 -11   4       36.13       34.75      2.18 o 
   3 -11   4       69.26       69.49      2.25 o 
   4 -11   4        0.31       -0.86      0.83 o 
   5 -11   4        6.01        4.74      1.15 o 
   6 -11   4       37.22       37.48      1.90 o 
   7 -11   4        9.24        6.97      1.28 o 
   8 -11   4        3.16        0.78      1.13 o 
   9 -11   4        3.47        0.31      1.16 o 
  10 -11   4        9.04       12.60      2.29 o 
  -8 -10   4       12.22       12.71      1.99 o 
  -7 -10   4       14.17       15.67      1.88 o 
  -6 -10   4       43.63       43.15      2.18 o 
  -5 -10   4       34.89       31.65      2.30 o 
  -4 -10   4        8.22       10.36      1.27 o 
  -3 -10   4      138.81      140.84      4.08 o 
  -2 -10   4      258.69      246.52      5.46 o 
  -1 -10   4        1.94        2.50      1.59 o 
   0 -10   4       40.13       39.48      1.59 o 
   1 -10   4      295.55      292.30      6.39 o 
   2 -10   4       55.20       60.39      2.08 o 
   3 -10   4      341.37      361.64      6.36 o 
   4 -10   4       30.23       27.98      1.45 o 
   5 -10   4        1.59       -0.78      0.89 o 
   6 -10   4       13.52        9.72      1.26 o 
   7 -10   4        1.10        1.59      0.92 o 
   8 -10   4        0.80        1.60      1.04 o 
   9 -10   4        5.55        4.98      1.20 o 
  10 -10   4        0.90        1.26      1.56 o 
  11 -10   4        6.32        6.03      4.22 o 
  -9  -9   4       38.75       42.27      3.90 o 
  -8  -9   4      143.35      151.39      5.96 o 
  -7  -9   4       37.79       39.84      2.40 o 
  -6  -9   4       99.53      107.91      3.72 o 
  -5  -9   4        0.41       -0.10      0.98 o 
  -4  -9   4       63.60       52.72      2.22 o 
  -3  -9   4        0.93        0.31      0.85 o 
  -2  -9   4       37.11       38.30      1.86 o 
  -1  -9   4      160.27      160.82      3.81 o 
   0  -9   4        1.81        0.27      1.01 o 
   1  -9   4        7.32       10.26      1.03 o 
   2  -9   4      130.05      144.95      3.41 o 
   3  -9   4      914.21      904.54     14.64 o 
   4  -9   4      473.39      519.85     10.81 o 
   5  -9   4        1.09       -1.18      0.94 o 
   6  -9   4       10.89        5.68      0.97 o 
   7  -9   4        1.63       -1.89      0.95 o 
   8  -9   4       20.21       17.47      1.51 o 
   9  -9   4        8.68        7.46      1.24 o 
  10  -9   4       29.37       25.20      2.11 o 
  11  -9   4        1.56        3.34      1.86 o 
 -10  -8   4       15.36       22.71      3.08 o 
  -9  -8   4       11.00       11.39      2.39 o 
  -8  -8   4        0.69       -0.08      1.55 o 
  -7  -8   4        1.08       -1.00      1.16 o 
  -6  -8   4        5.95        3.95      0.88 o 
  -5  -8   4       43.96       42.32      1.86 o 
  -4  -8   4      207.03      198.82      4.83 o 
  -3  -8   4      659.91      601.78     12.70 o 
  -2  -8   4      475.89      448.98      9.74 o 
  -1  -8   4      109.57      106.76      3.07 o 
   0  -8   4      596.76      628.14     10.22 o 
   1  -8   4     1191.50     1167.22     16.35 o 
   2  -8   4      608.86      603.06      9.75 o 
   3  -8   4        9.16       10.26      0.89 o 
   4  -8   4      247.17      246.99      5.19 o 
   5  -8   4        1.24        1.22      0.77 o 
   6  -8   4       23.75       24.37      1.30 o 
   7  -8   4        0.31       -0.84      0.85 o 
   8  -8   4        0.08       -0.85      0.89 o 
   9  -8   4        8.26        6.82      1.09 o 
  10  -8   4        0.01        0.69      1.26 o 
  11  -8   4       16.46       18.01      2.17 o 
 -10  -7   4        8.11       10.82      2.34 o 
  -9  -7   4       48.27       58.68      4.12 o 
  -8  -7   4      164.38      168.66      9.63 o 
  -7  -7   4       55.32       54.87      3.17 o 
  -6  -7   4       84.38       93.89      4.04 o 
  -5  -7   4       12.07       11.89      0.97 o 
  -4  -7   4      101.05      103.50      2.90 o 
  -3  -7   4       38.29       38.90      2.46 o 
  -2  -7   4        6.56        7.38      0.86 o 
  -1  -7   4        3.84        2.94      0.68 o 
   0  -7   4      408.46      444.81      8.40 o 
   1  -7   4       19.18       10.45      0.66 o 
   2  -7   4      898.84      959.97     16.16 o 
   3  -7   4      284.13      286.75      5.26 o 
   4  -7   4      875.01      870.93     21.11 o 
   5  -7   4      539.22      502.03     11.33 o 
   6  -7   4      272.04      273.24      6.08 o 
   7  -7   4        0.02       -1.33      0.74 o 
   8  -7   4        3.68        2.89      0.92 o 
   9  -7   4        0.00       -1.72      0.86 o 
  10  -7   4        6.47        3.01      1.21 o 
  11  -7   4        0.48       -1.73      1.89 o 
 -10  -6   4        8.67        9.12      2.10 o 
  -9  -6   4       36.04       42.39      4.22 o 
  -8  -6   4        1.06        1.39      1.36 o 
  -7  -6   4       19.14       21.72      2.12 o 
  -6  -6   4        0.03       -0.83      0.84 o 
  -5  -6   4      108.64      104.86      3.29 o 
  -4  -6   4      390.71      347.76     11.42 o 
  -3  -6   4      204.98      189.32      4.78 o 
  -2  -6   4       98.55       76.58      2.24 o 
  -1  -6   4      702.49      709.47     15.85 o 
   0  -6   4      441.12      434.28      8.92 o 
   1  -6   4      426.22      426.38      8.93 o 
   2  -6   4      381.10      369.25      6.51 o 
   3  -6   4      296.60      296.07      5.80 o 
   4  -6   4       29.01       30.78      1.57 o 
   5  -6   4        8.66        8.70      0.81 o 
   6  -6   4       51.13       54.97      2.28 o 
   7  -6   4       25.67       25.89      2.10 o 
   8  -6   4       43.73       48.59      1.95 o 
   9  -6   4        6.01        4.03      0.98 o 
  10  -6   4       32.99       33.26      3.22 o 
  11  -6   4       22.95       19.31      2.03 o 
  12  -6   4       10.75       13.13      2.88 o 
 -10  -5   4       29.63       39.63      6.88 o 
  -9  -5   4       17.32       28.37      5.69 o 
  -8  -5   4       39.28       41.83      2.86 o 
  -7  -5   4      153.11      148.82      8.00 o 
  -6  -5   4        4.13        4.22      0.97 o 
  -5  -5   4     2430.63     2419.37     54.34 o 
  -4  -5   4       24.36       25.10      1.69 o 
  -3  -5   4       84.53       77.15      2.11 o 
  -2  -5   4       44.68       42.38      1.68 o 
  -1  -5   4     2061.35     2359.68     45.51 o 
   0  -5   4      789.67      921.25     18.07 o 
   1  -5   4      410.10      421.44      9.80 o 
   2  -5   4      372.30      390.28      7.34 o 
   3  -5   4       45.73       39.68      1.95 o 
   4  -5   4      274.11      248.59      4.98 o 
   5  -5   4      400.43      372.20      7.18 o 
   6  -5   4      860.63      854.85     17.31 o 
   7  -5   4      349.14      348.99      9.00 o 
   8  -5   4       14.00       16.52      1.71 o 
   9  -5   4       34.79       33.89      1.93 o 
  10  -5   4       36.32       35.22      2.67 o 
  11  -5   4       10.44        5.92      4.16 o 
  12  -5   4        0.17       -0.14      2.00 o 
 -10  -4   4        7.54        9.61      4.55 o 
  -9  -4   4       63.28       71.00      7.67 o 
  -8  -4   4        5.72        8.63      3.31 o 
  -7  -4   4       54.61       57.04      4.34 o 
  -6  -4   4       43.46       41.64      2.56 o 
  -5  -4   4      148.77      125.78      4.34 o 
  -4  -4   4      201.19      204.67      5.11 o 
  -3  -4   4       83.12       74.39      2.47 o 
  -2  -4   4        6.99       13.49      0.95 o 
  -1  -4   4      193.16      183.00      3.93 o 
   0  -4   4       14.00       22.63      1.49 o 
   1  -4   4      418.02      388.02     12.72 o 
   2  -4   4     1231.66     1204.89     28.95 o 
   3  -4   4       13.00       18.88      1.25 o 
   4  -4   4      424.86      445.12      7.69 o 
   5  -4   4        0.01       -0.98      0.49 o 
   6  -4   4      638.75      623.20     12.83 o 
   7  -4   4        3.40        4.47      1.17 o 
   8  -4   4        0.01       -1.54      0.77 o 
   9  -4   4       77.14       76.67      5.03 o 
  10  -4   4       88.14       84.86      5.67 o 
  11  -4   4        5.02        4.80      1.94 o 
  12  -4   4        0.36       -2.90      2.08 o 
 -10  -3   4        5.48       10.54      4.36 o 
  -9  -3   4        1.00        1.30      3.11 o 
  -8  -3   4       12.94       23.23      4.45 o 
  -7  -3   4        8.47        9.16      2.05 o 
  -6  -3   4      395.75      364.24     10.00 o 
  -5  -3   4     1220.96     1052.32     38.95 o 
  -4  -3   4      232.27      224.98      5.66 o 
  -3  -3   4      121.42      119.24      2.91 o 
  -2  -3   4      190.52      187.75      4.40 o 
  -1  -3   4      401.14      411.43      8.10 o 
   0  -3   4      821.67      855.91     22.22 o 
   1  -3   4      648.92      657.99     17.18 o 
   2  -3   4      443.85      470.30      9.45 o 
   3  -3   4      140.17      171.24      3.45 o 
   4  -3   4       28.49       31.09      1.15 o 
   5  -3   4      390.38      261.46     24.82 o 
   6  -3   4      639.47      641.27     13.15 o 
   7  -3   4      149.09      158.82      4.39 o 
   8  -3   4      183.70      184.53      6.12 o 
   9  -3   4       94.65      102.86      4.64 o 
  10  -3   4       41.41       45.22      5.52 o 
  11  -3   4        0.02        0.46      1.58 o 
  12  -3   4        0.04       -3.08      1.91 o 
 -10  -2   4        3.60        4.45      3.93 o 
  -9  -2   4        0.72       -1.75      3.03 o 
  -8  -2   4       26.60       23.52      4.19 o 
  -7  -2   4        9.67       13.80      1.39 o 
  -6  -2   4       38.71       40.73      2.07 o 
  -5  -2   4       70.56       78.04      2.77 o 
  -4  -2   4      731.49      774.34     18.71 o 
  -3  -2   4      181.69      191.11      4.19 o 
  -2  -2   4      107.49      109.33      2.94 o 
  -1  -2   4     2676.64     2630.52     81.03 o 
   0  -2   4      151.54      136.08      3.91 o 
   1  -2   4       21.33       33.58      1.42 o 
   2  -2   4       17.96       32.03      1.33 o 
   3  -2   4     1109.42     1073.25     19.17 o 
   4  -2   4       36.58       36.14      1.17 o 
   5  -2   4      119.90      106.92      3.88 o 
   6  -2   4       11.28        8.69      1.82 o 
   7  -2   4        0.01       -0.85      0.74 o 
   8  -2   4        3.63        2.12      1.17 o 
   9  -2   4       38.78       36.13      2.95 o 
  10  -2   4       13.01       12.56      1.98 o 
  11  -2   4        7.26        4.07      1.78 o 
  12  -2   4        0.12       -0.70      2.18 o 
 -10  -1   4       16.35       24.26      5.07 o 
  -9  -1   4       30.26       36.21      5.61 o 
  -8  -1   4        0.12        1.20      1.28 o 
  -7  -1   4       20.74       25.97      1.80 o 
  -6  -1   4       80.31       92.22      3.28 o 
  -5  -1   4       24.75       34.25      1.80 o 
  -4  -1   4     1285.78     1300.28     31.16 o 
  -3  -1   4      542.65      539.35     11.26 o 
  -2  -1   4      132.83      136.14      3.62 o 
  -1  -1   4      333.48      349.29     10.33 o 
   0  -1   4       35.91       41.97      1.59 o 
   1  -1   4      171.16      164.19      4.65 o 
   2  -1   4       16.17       12.00      0.75 o 
   3  -1   4       77.56       82.64      2.08 o 
   4  -1   4      256.10      268.02      5.59 o 
   5  -1   4       75.38       45.10      5.03 o 
   6  -1   4       55.70       58.81      2.44 o 
   7  -1   4       86.42       87.25      3.16 o 
   8  -1   4       52.57       55.77      4.98 o 
   9  -1   4       41.20       44.03      4.53 o 
  10  -1   4        9.56       10.32      1.94 o 
  11  -1   4        8.92       10.25      2.10 o 
 -10   0   4       37.85       43.35      6.32 o 
  -9   0   4       67.02       60.29      4.13 o 
  -8   0   4        7.71        2.22      1.40 o 
  -7   0   4       98.67      104.81      6.82 o 
  -6   0   4       20.43       33.15      2.20 o 
  -5   0   4       29.73       33.60      2.79 o 
  -4   0   4      199.85      179.04      3.77 o 
  -3   0   4     4318.18     2069.75     91.24 o 
  -2   0   4      131.42      132.57      3.50 o 
  -1   0   4     1061.54     1229.33     35.05 o 
   0   0   4     2237.53     2288.97     85.22 o 
   1   0   4     1504.63     1519.84     35.63 o 
   2   0   4     1972.17     1843.73     36.05 o 
   3   0   4      336.49      383.22      7.35 o 
   4   0   4      220.32      289.11      5.72 o 
   5   0   4       53.58       49.33      3.80 o 
   6   0   4        0.00        0.66      0.78 o 
   7   0   4       41.83       48.04      2.18 o 
   8   0   4       84.89       79.93      4.69 o 
   9   0   4       10.12       11.32      1.87 o 
  10   0   4        1.46        1.50      1.61 o 
  11   0   4       12.00        8.67      2.16 o 
 -10   1   4       16.50       14.16      2.19 o 
  -9   1   4      186.73      187.90      6.79 o 
  -8   1   4       48.30       54.22      6.07 o 
  -7   1   4      306.47      338.18     10.86 o 
  -6   1   4      338.46      338.35      8.54 o 
  -5   1   4      124.78      117.31      2.85 o 
  -4   1   4       15.95       19.96      0.88 o 
  -3   1   4      251.43      290.32      6.83 o 
  -2   1   4     1508.15     1567.41     41.32 o 
  -1   1   4      502.44      536.08     11.91 o 
   0   1   4       26.52       32.68      1.48 o 
   1   1   4      114.12      110.50      2.57 o 
   2   1   4       40.62       49.79      1.45 o 
   3   1   4        5.78        6.59      0.59 o 
   4   1   4        7.84       10.92      0.88 o 
   5   1   4     1001.51     1165.94     38.90 o 
   6   1   4      314.96      326.61      7.75 o 
   7   1   4       61.53       73.54      2.79 o 
   8   1   4        0.87        1.66      1.33 o 
   9   1   4       39.93       46.12      3.15 o 
  10   1   4        1.09        2.98      1.67 o 
  11   1   4       22.92       24.46      3.17 o 
 -11   2   4        6.58        4.57      2.99 o 
 -10   2   4       18.88       21.57      2.63 o 
  -9   2   4       23.82       24.71      4.93 o 
  -8   2   4        6.92       10.51      1.19 o 
  -7   2   4        0.68        0.15      0.70 o 
  -6   2   4        8.80        8.49      0.93 o 
  -5   2   4        0.14       -0.16      0.65 o 
  -4   2   4      421.12      438.86     10.37 o 
  -3   2   4     1790.45     1832.23     32.52 o 
  -2   2   4      196.74      187.99      4.10 o 
  -1   2   4      134.46      110.21      2.42 o 
   0   2   4        2.58        4.32      1.14 o 
   1   2   4       58.92       54.71      1.65 o 
   2   2   4        7.29        7.21      0.62 o 
   3   2   4       22.35       24.51      0.97 o 
   4   2   4        0.10       -0.64      0.58 o 
   5   2   4       40.49       40.97      1.80 o 
   6   2   4       66.69       66.29      2.51 o 
   7   2   4       10.52        9.29      1.10 o 
   8   2   4       62.91       62.95      3.52 o 
   9   2   4        4.05        5.50      1.78 o 
  10   2   4        0.03        0.61      1.65 o 
  11   2   4        0.20        2.89      2.56 o 
 -11   3   4       29.38       21.53      4.27 o 
 -10   3   4      127.26      142.37      4.68 o 
  -9   3   4      155.19      175.42      5.24 o 
  -8   3   4       55.06       59.77      3.20 o 
  -7   3   4      243.37      242.04      6.85 o 
  -6   3   4      436.59      449.46      8.96 o 
  -5   3   4      698.53      702.37     17.95 o 
  -4   3   4       47.57       47.02      1.35 o 
  -3   3   4      223.22      226.75      3.75 o 
  -1   3   4       31.76       33.84      1.18 o 
   0   3   4       17.28       18.82      1.37 o 
   1   3   4       78.23       83.02      2.00 o 
   2   3   4        0.38        1.08      0.47 o 
   3   3   4       33.32       29.24      2.11 o 
   4   3   4       21.17       19.37      1.27 o 
   5   3   4      342.72      360.03      8.13 o 
   6   3   4       94.86      104.04      3.10 o 
   7   3   4       41.53       39.92      1.88 o 
   8   3   4        6.38        8.54      1.41 o 
   9   3   4        2.60        2.36      2.30 o 
  10   3   4        0.48        2.45      3.30 o 
 -12   4   4       44.14       54.05      4.37 o 
 -11   4   4       12.30       13.64      3.04 o 
 -10   4   4       37.84       52.11      4.68 o 
  -9   4   4       15.76       17.21      1.80 o 
  -8   4   4      217.23      232.90      6.50 o 
  -7   4   4       57.11       60.85      2.09 o 
  -6   4   4       53.48       57.65      1.83 o 
  -5   4   4       12.50       12.36      1.54 o 
  -4   4   4      752.93      740.42     13.14 o 
  -3   4   4      106.12       97.86      2.15 o 
  -2   4   4     1224.69     1246.49     22.48 o 
  -1   4   4     1537.94     1499.84     25.21 o 
   0   4   4      219.44      213.94      4.00 o 
   1   4   4       70.30       62.15      2.35 o 
   2   4   4      272.66      302.11      7.56 o 
   3   4   4        4.05        5.85      0.88 o 
   4   4   4       19.96       21.71      1.33 o 
   5   4   4       13.71       15.25      1.37 o 
   6   4   4        4.81        3.71      1.08 o 
   7   4   4        7.90        4.64      1.36 o 
   8   4   4        0.82        0.52      3.16 o 
   9   4   4        9.05       11.19      1.96 o 
  10   4   4       23.54       20.06      2.62 o 
 -12   5   4        3.14        4.53      2.33 o 
 -11   5   4        2.15       -0.19      1.92 o 
 -10   5   4      126.62      136.85      6.06 o 
  -9   5   4       76.29       77.88      3.39 o 
  -8   5   4      118.92      131.14      3.30 o 
  -7   5   4      132.88      140.18      3.27 o 
  -6   5   4     1402.85     1409.25     26.10 o 
  -5   5   4      442.62      442.86      8.79 o 
  -4   5   4      215.78      219.03      4.40 o 
  -3   5   4       22.74       24.35      1.43 o 
  -2   5   4      940.04      931.96     15.73 o 
  -1   5   4        3.34        6.28      0.76 o 
   0   5   4        0.77        0.88      0.41 o 
   1   5   4      649.76      670.59     10.20 o 
   2   5   4      100.31       98.42      2.62 o 
   3   5   4       52.25       59.83      2.23 o 
   4   5   4       25.02       25.04      1.52 o 
   5   5   4       98.61      106.07      3.20 o 
   6   5   4      209.89      225.88      8.00 o 
   7   5   4       15.51       13.89      1.54 o 
   8   5   4       13.61       14.88      1.67 o 
   9   5   4        7.79        6.55      1.92 o 
  10   5   4       14.42       12.22      2.45 o 
 -11   6   4       14.32       12.14      2.74 o 
 -10   6   4       71.68       75.86      4.45 o 
  -9   6   4       13.86       16.97      1.66 o 
  -8   6   4        5.70        3.59      1.03 o 
  -7   6   4        7.71        6.66      1.04 o 
  -6   6   4      170.52      170.61      4.05 o 
  -5   6   4       10.76       10.52      1.02 o 
  -4   6   4        6.68        4.40      0.98 o 
  -3   6   4       43.83       39.79      1.45 o 
  -2   6   4      966.40      974.80     16.67 o 
  -1   6   4      686.04      670.17     10.26 o 
   0   6   4      583.80      570.94      9.41 o 
   1   6   4      284.56      287.55      5.49 o 
   2   6   4       84.17       69.88      2.27 o 
   3   6   4      234.58      228.70      5.53 o 
   4   6   4       23.82       22.80      1.54 o 
   5   6   4       15.39       17.06      1.83 o 
   6   6   4        5.42        5.39      1.28 o 
   7   6   4        6.73        5.18      1.36 o 
   8   6   4        6.90        4.97      1.82 o 
   9   6   4       12.82       12.03      3.31 o 
 -11   7   4        0.03        3.02      1.74 o 
 -10   7   4        2.21        2.57      1.67 o 
  -9   7   4        2.34        2.36      1.09 o 
  -8   7   4        4.60        3.48      1.07 o 
  -7   7   4       32.77       31.81      1.71 o 
  -6   7   4      130.58      131.72      3.15 o 
  -5   7   4      132.61      124.95      3.02 o 
  -4   7   4      206.44      204.97      3.99 o 
  -3   7   4      308.31      310.57      5.21 o 
  -2   7   4       63.22       62.28      1.88 o 
  -1   7   4        2.15        1.82      0.74 o 
   0   7   4       24.69       30.65      1.26 o 
   1   7   4       13.29       12.71      1.06 o 
   2   7   4       10.36        9.85      1.39 o 
   3   7   4        0.63       -1.05      0.88 o 
   4   7   4        7.52        4.39      1.93 o 
   5   7   4       65.49       65.45      2.72 o 
   6   7   4       21.40       25.57      2.06 o 
   7   7   4       19.36       20.20      1.98 o 
   8   7   4       13.10       15.85      2.52 o 
 -11   8   4        2.19        2.06      1.78 o 
 -10   8   4        3.98        3.00      1.77 o 
  -9   8   4       23.11       18.92      1.65 o 
  -8   8   4        6.97        9.25      1.35 o 
  -7   8   4        0.22        0.50      0.99 o 
  -6   8   4        1.28        0.03      0.88 o 
  -5   8   4        0.89        0.22      0.90 o 
  -4   8   4        0.26        0.39      0.82 o 
  -3   8   4       48.33       50.19      1.60 o 
  -2   8   4        1.80        1.83      0.83 o 
  -1   8   4      113.43      113.12      3.08 o 
   0   8   4      173.21      174.81      3.83 o 
   1   8   4       99.52       97.44      2.59 o 
   2   8   4      127.99      126.36      3.45 o 
   3   8   4       56.82       56.27      2.27 o 
   4   8   4       37.29       33.96      2.63 o 
   5   8   4       17.15       17.89      1.70 o 
   6   8   4        5.85        2.58      1.49 o 
   7   8   4        0.07        0.43      1.80 o 
   8   8   4        1.32        0.81      2.05 o 
 -10   9   4        7.93        9.79      5.40 o 
  -9   9   4       10.61       11.32      1.68 o 
  -8   9   4        5.57        7.47      1.40 o 
  -7   9   4        0.45        0.21      0.99 o 
  -6   9   4       23.03       23.59      2.37 o 
  -5   9   4       55.35       55.24      1.97 o 
  -4   9   4        0.71       -1.02      0.85 o 
  -3   9   4       12.70       16.71      1.08 o 
  -2   9   4       28.56       28.26      1.53 o 
  -1   9   4      167.52      170.36      6.17 o 
   0   9   4       76.79       76.26      2.67 o 
   1   9   4       35.21       34.53      3.74 o 
   2   9   4        0.01        1.29      1.10 o 
   3   9   4       24.09       20.63      1.98 o 
   4   9   4        7.21        4.52      1.38 o 
   5   9   4        6.95        5.28      1.45 o 
   6   9   4       10.04       10.68      2.17 o 
   7   9   4        6.73        7.77      2.52 o 
  -9  10   4        1.24       -0.40      1.65 o 
  -8  10   4        6.50        4.27      1.54 o 
  -7  10   4        0.47        0.42      1.07 o 
  -6  10   4        1.41       -0.51      1.05 o 
  -5  10   4        0.00       -0.76      0.95 o 
  -4  10   4       88.21       95.58      3.13 o 
  -3  10   4       28.61       36.00      1.61 o 
  -2  10   4       67.99       69.82      3.14 o 
  -1  10   4        0.37        3.50      1.33 o 
   0  10   4       69.99       78.46      6.16 o 
   1  10   4       84.99       94.87      3.58 o 
   2  10   4       10.59       10.60      1.68 o 
   3  10   4       32.07       30.62      1.99 o 
   4  10   4        8.09        5.11      1.65 o 
   5  10   4        2.54        1.24      1.40 o 
   6  10   4        6.74        2.80      2.93 o 
  -9  11   4       16.11       17.58      3.50 o 
  -8  11   4        8.69        6.62      1.67 o 
  -7  11   4        8.82        8.69      1.71 o 
  -6  11   4        3.06        2.63      1.09 o 
  -5  11   4        0.00        0.49      1.13 o 
  -4  11   4        5.64        3.07      1.18 o 
  -3  11   4        5.51        3.51      1.69 o 
  -2  11   4       15.20       13.30      2.78 o 
  -1  11   4       10.42        7.69      1.67 o 
   0  11   4        5.43        2.62      1.65 o 
   1  11   4        2.76        1.32      2.85 o 
   2  11   4        7.26        4.42      1.67 o 
   3  11   4        0.70       -0.28      1.53 o 
   4  11   4        1.49        0.27      1.41 o 
   5  11   4        0.04       -0.11      1.75 o 
  -8  12   4        0.86        1.49      1.91 o 
  -7  12   4        3.71        2.21      1.89 o 
  -6  12   4        1.68        0.45      1.30 o 
  -5  12   4        9.49        7.45      1.38 o 
  -4  12   4       25.03       21.15      2.14 o 
  -3  12   4       17.58       18.97      2.03 o 
  -2  12   4       25.79       27.26      2.76 o 
  -1  12   4       45.46       48.28      3.20 o 
   0  12   4       13.76       10.69      2.30 o 
   1  12   4        0.18        0.90      2.30 o 
   2  12   4        3.50        3.56      2.01 o 
   3  12   4        2.91        0.15      1.92 o 
   4  12   4        0.38        0.33      3.01 o 
  -6  13   4        2.37        2.39      1.97 o 
  -5  13   4       18.58       20.37      4.59 o 
  -4  13   4        9.42        5.94      2.44 o 
  -3  13   4        0.52       -0.82      2.57 o 
  -2  13   4        3.96        2.29      1.69 o 
  -1  13   4        4.05        2.00      1.69 o 
   0  13   4        0.05       -3.96      2.32 o 
   1  13   4        4.01        0.21      3.27 o 
   2  13   4        6.51        3.75      2.85 o 
  -4  14   4        5.83        7.59      5.30 o 
  -3  14   4        0.89        1.04      2.48 o 
  -2  14   4       36.90       49.19      5.71 o 
  -1  14   4       15.58       13.80      3.34 o 
  -1 -16   5        0.10       -3.93      2.49 o 
   0 -16   5        2.17       -2.55      4.59 o 
   1 -16   5        9.42        5.64      2.97 o 
   2 -16   5        9.26        5.35      2.02 o 
   3 -16   5        2.94        2.82      2.06 o 
   4 -16   5        0.06       -3.17      2.88 o 
   5 -16   5        1.59       11.73      3.70 o 
  -3 -15   5        1.06       -1.22      1.98 o 
  -2 -15   5        2.00        0.33      1.73 o 
  -1 -15   5        0.09       -1.51      1.68 o 
   0 -15   5        5.47        1.25      2.47 o 
   1 -15   5        7.47        3.32      3.44 o 
   2 -15   5       16.22       14.33      2.11 o 
   3 -15   5        7.20        4.25      1.94 o 
   4 -15   5       14.02        9.60      5.11 o 
   5 -15   5        0.29       -4.90      2.45 o 
   6 -15   5        1.02       -1.83      3.14 o 
   7 -15   5        3.86        0.41      3.05 o 
  -5 -14   5        1.55        1.79      1.86 o 
  -4 -14   5       55.73       59.49      5.13 o 
  -3 -14   5       15.72       11.73      2.66 o 
  -2 -14   5      103.58      112.67      4.30 o 
  -1 -14   5       26.84       33.00      3.55 o 
   0 -14   5        4.70        7.58      2.69 o 
   1 -14   5        0.01       -3.21      1.60 o 
   2 -14   5       15.95       15.16      2.20 o 
   3 -14   5        7.28        5.24      1.91 o 
   4 -14   5        0.46       -2.29      2.32 o 
   5 -14   5       42.11       40.58      4.34 o 
   6 -14   5        0.58       -1.21      1.66 o 
   7 -14   5        0.32        0.75      1.78 o 
   8 -14   5       47.71       62.36      4.76 o 
  -6 -13   5        2.39        2.49      1.92 o 
  -5 -13   5        1.22       -0.56      1.70 o 
  -4 -13   5       16.32       14.92      1.89 o 
  -3 -13   5       12.22       12.93      1.73 o 
  -2 -13   5        3.51        2.88      1.28 o 
  -1 -13   5        0.16       -2.64      1.32 o 
   0 -13   5       19.79       20.06      1.88 o 
   1 -13   5       28.45       34.23      2.36 o 
   2 -13   5       23.97       24.57      2.21 o 
   3 -13   5       42.08       49.93      4.16 o 
   4 -13   5       39.00       45.84      3.86 o 
   5 -13   5        5.37        2.85      1.60 o 
   6 -13   5        8.27        6.29      1.96 o 
   7 -13   5        0.77        0.56      1.33 o 
   8 -13   5        5.79        7.37      1.86 o 
   9 -13   5        4.18        1.18      2.17 o 
  -7 -12   5        0.49       -0.71      1.59 o 
  -6 -12   5        0.17        1.11      1.36 o 
  -5 -12   5       24.39       26.76      2.07 o 
  -4 -12   5       66.52       74.92      3.11 o 
  -3 -12   5      227.70      229.78      6.04 o 
  -2 -12   5       91.13       88.81      2.99 o 
  -1 -12   5      133.25      136.01      3.81 o 
   0 -12   5       99.78      113.74      3.67 o 
   1 -12   5       80.51       83.34      3.76 o 
   2 -12   5        1.26        0.23      1.41 o 
   3 -12   5       11.38        8.63      1.61 o 
   4 -12   5       21.97       19.53      1.61 o 
   5 -12   5       30.49       29.69      2.00 o 
   6 -12   5        0.05       -0.73      1.02 o 
   7 -12   5       24.06       27.33      2.42 o 
   8 -12   5       19.78       21.94      2.20 o 
   9 -12   5       10.70        7.87      2.06 o 
  -8 -11   5       23.71       23.69      3.29 o 
  -7 -11   5       42.62       35.54      3.95 o 
  -6 -11   5       96.96       96.99      5.62 o 
  -5 -11   5       34.53       36.15      2.13 o 
  -4 -11   5        0.65        2.45      1.15 o 
  -3 -11   5        1.86        0.74      1.09 o 
  -2 -11   5       53.55       54.32      2.24 o 
  -1 -11   5        0.51       -0.55      0.94 o 
   0 -11   5        8.12        8.35      1.04 o 
   1 -11   5       15.13       17.01      1.77 o 
   2 -11   5       75.68       72.42      3.16 o 
   3 -11   5      161.55      184.33      4.39 o 
   4 -11   5       82.71       84.39      2.86 o 
   5 -11   5      135.87      135.32      3.84 o 
   6 -11   5       65.30       67.57      2.88 o 
   7 -11   5       17.70       19.95      2.81 o 
   8 -11   5        5.13        3.02      1.21 o 
   9 -11   5        2.41        1.31      1.17 o 
  10 -11   5        4.03        0.86      1.98 o 
  -8 -10   5       22.51       22.74      2.34 o 
  -7 -10   5        2.88        1.10      1.87 o 
  -6 -10   5        1.21        2.65      1.13 o 
  -5 -10   5        0.35        1.29      0.99 o 
  -4 -10   5       44.34       50.57      2.32 o 
  -3 -10   5      273.31      249.91      6.14 o 
  -2 -10   5       33.27       42.22      2.25 o 
  -1 -10   5      311.33      311.78      6.60 o 
   0 -10   5       40.42       40.37      1.65 o 
   1 -10   5      340.18      345.80      7.32 o 
   2 -10   5      251.39      277.48      5.99 o 
   3 -10   5      209.65      220.70      4.37 o 
   4 -10   5       47.97       51.93      2.63 o 
   5 -10   5        0.18       -0.73      0.87 o 
   6 -10   5       10.99        7.91      1.22 o 
   7 -10   5       18.25       18.32      1.66 o 
   8 -10   5       15.16       13.75      1.48 o 
   9 -10   5       28.45       30.45      1.98 o 
  10 -10   5        4.27        1.73      1.63 o 
  -9  -9   5       16.45       18.57      3.08 o 
  -8  -9   5        9.78        7.60      1.73 o 
  -7  -9   5       31.73       33.79      2.39 o 
  -6  -9   5      153.25      147.85      4.03 o 
  -5  -9   5       49.49       48.09      2.13 o 
  -4  -9   5        1.66        3.39      0.94 o 
  -3  -9   5       24.02       19.14      1.40 o 
  -2  -9   5       59.15       50.36      2.17 o 
  -1  -9   5       13.86        7.39      1.34 o 
   0  -9   5      199.48      176.90      3.74 o 
   1  -9   5     1466.05     1499.96     23.56 o 
   2  -9   5        4.45        3.00      0.93 o 
   3  -9   5        1.71        0.07      1.04 o 
   4  -9   5       85.46      103.85      3.05 o 
   5  -9   5     1248.96     1224.46     22.42 o 
   6  -9   5      161.44      177.41      5.58 o 
   7  -9   5        0.28       -0.24      0.89 o 
   8  -9   5       17.36       15.64      1.45 o 
   9  -9   5       23.94       20.24      1.67 o 
  10  -9   5        0.01       -0.93      1.21 o 
  11  -9   5       18.15       19.68      2.61 o 
 -10  -8   5       16.15       24.16      3.22 o 
  -9  -8   5       10.89       13.34      2.54 o 
  -8  -8   5        8.72        8.05      2.05 o 
  -7  -8   5        0.45       -0.25      2.30 o 
  -6  -8   5       18.17       16.85      1.22 o 
  -5  -8   5       65.62       63.60      2.26 o 
  -4  -8   5       29.56       30.97      1.58 o 
  -3  -8   5        7.17        7.26      1.06 o 
  -2  -8   5       40.00       43.63      1.98 o 
  -1  -8   5        9.84        8.83      0.91 o 
   0  -8   5       70.00       69.62      1.92 o 
   1  -8   5      508.65      508.11      7.43 o 
   2  -8   5      549.84      553.93      9.03 o 
   3  -8   5      622.80      600.14     10.51 o 
   4  -8   5      292.00      268.56      5.60 o 
   5  -8   5       16.75       15.26      1.29 o 
   6  -8   5       36.67       34.74      1.75 o 
   7  -8   5        8.43        9.01      1.14 o 
   8  -8   5       26.38       28.76      1.76 o 
   9  -8   5        1.68        1.19      1.04 o 
  10  -8   5        0.57        0.71      1.06 o 
  11  -8   5       11.05       13.49      2.25 o 
 -10  -7   5        0.01       -0.34      3.38 o 
  -9  -7   5       13.52       12.81      2.41 o 
  -8  -7   5        2.17        0.59      1.64 o 
  -7  -7   5        0.05       -0.35      1.17 o 
  -6  -7   5      111.86      106.82      3.40 o 
  -5  -7   5       85.17       81.56      2.46 o 
  -4  -7   5      130.16      122.44      3.26 o 
  -3  -7   5        0.12        0.06      0.62 o 
  -2  -7   5        0.94        0.12      0.59 o 
  -1  -7   5      215.51      226.67      5.95 o 
   0  -7   5       42.92       51.94      1.56 o 
   1  -7   5        2.83        2.35      0.42 o 
   2  -7   5       44.50       41.44      1.40 o 
   3  -7   5      251.74      276.48      4.78 o 
   4  -7   5      145.47      135.30      3.77 o 
   5  -7   5      249.81      238.02      6.73 o 
   6  -7   5      262.71      253.40      5.80 o 
   7  -7   5       90.52       86.13      2.68 o 
   8  -7   5       18.00       16.34      1.31 o 
   9  -7   5        7.91        6.79      1.21 o 
  10  -7   5       11.20       10.56      1.59 o 
  11  -7   5        9.12        4.93      1.65 o 
 -10  -6   5        4.18        1.78      1.81 o 
  -9  -6   5       39.84       46.63      4.09 o 
  -8  -6   5        0.57        2.55      1.42 o 
  -7  -6   5       53.53       50.66      3.30 o 
  -6  -6   5      191.08      186.34      6.28 o 
  -5  -6   5        4.75        2.86      0.81 o 
  -4  -6   5      251.77      257.46      6.97 o 
  -3  -6   5      202.83      198.75      7.23 o 
  -2  -6   5       17.72       18.60      1.06 o 
  -1  -6   5        1.75        1.03      0.59 o 
   0  -6   5        0.15       -0.74      0.41 o 
   1  -6   5      241.24      216.15      3.76 o 
   2  -6   5      383.20      345.76      6.66 o 
   3  -6   5      378.14      356.55      6.35 o 
   4  -6   5       75.63       71.78      2.50 o 
   5  -6   5       33.87       30.43      1.80 o 
   6  -6   5        2.29        1.27      0.84 o 
   7  -6   5       49.75       43.05      1.96 o 
   8  -6   5        2.54        1.41      0.88 o 
   9  -6   5        1.93        0.78      0.91 o 
  10  -6   5       14.15       14.61      1.63 o 
  11  -6   5        0.52        1.24      1.47 o 
 -11  -5   5       32.65       45.95      7.91 o 
 -10  -5   5        2.15        0.26      3.81 o 
  -9  -5   5       41.72       44.04     10.43 o 
  -8  -5   5      189.48      202.63      7.72 o 
  -7  -5   5      103.42      108.29      8.20 o 
  -6  -5   5      263.34      257.25      8.04 o 
  -5  -5   5      231.44      209.37      6.90 o 
  -4  -5   5        2.67        2.26      1.67 o 
  -3  -5   5      652.46      649.97     13.33 o 
  -2  -5   5      131.92      151.38      3.22 o 
  -1  -5   5      318.09      309.41      8.51 o 
   0  -5   5       24.54       15.47      0.89 o 
   1  -5   5       96.17       96.87      2.47 o 
   2  -5   5      564.66      566.35     19.19 o 
   3  -5   5     1883.72     2033.91     36.14 o 
   4  -5   5        3.02        2.15      0.64 o 
   5  -5   5        0.26        0.41      0.66 o 
   6  -5   5      461.80      451.73      9.55 o 
   7  -5   5        9.71        8.96      1.01 o 
   8  -5   5      120.97      120.71      4.56 o 
   9  -5   5       49.96       48.77      2.19 o 
  10  -5   5       39.51       39.41      3.05 o 
  11  -5   5        0.62       -0.72      1.33 o 
 -11  -4   5       12.43       11.82      5.35 o 
 -10  -4   5        0.31        0.44      3.56 o 
  -9  -4   5       35.82       46.24      6.75 o 
  -8  -4   5        7.53       10.20      3.55 o 
  -7  -4   5       53.38       55.54      6.37 o 
  -6  -4   5       74.15       74.88      3.99 o 
  -5  -4   5      238.17      225.17      6.95 o 
  -4  -4   5      196.76      183.73      4.41 o 
  -3  -4   5      212.17      216.33      5.38 o 
  -2  -4   5      104.75      127.87      2.90 o 
  -1  -4   5      453.43      479.29      9.61 o 
   0  -4   5      394.72      453.13      9.16 o 
   1  -4   5      894.01      947.74     24.55 o 
   2  -4   5      218.51      209.51      4.58 o 
   3  -4   5       45.76       52.41      1.72 o 
   4  -4   5      237.49      237.65      5.29 o 
   5  -4   5      130.93      136.01      3.39 o 
   6  -4   5      101.79       98.99      2.81 o 
   7  -4   5      303.45      298.84      6.63 o 
   8  -4   5       90.22       89.95      2.70 o 
   9  -4   5        1.94        2.33      1.08 o 
  10  -4   5        5.05        2.70      1.40 o 
  11  -4   5        4.81        4.96      2.01 o 
 -11  -3   5       17.68       17.81      5.45 o 
 -10  -3   5       31.87       34.60      6.42 o 
  -9  -3   5       88.69       94.53      8.47 o 
  -8  -3   5      208.72      220.52     13.96 o 
  -7  -3   5       77.46       82.18      7.18 o 
  -6  -3   5      112.21      116.42      4.04 o 
  -5  -3   5        5.10        3.74      0.97 o 
  -4  -3   5      116.05      113.28      2.56 o 
  -3  -3   5      316.38      145.94      6.59 o 
  -2  -3   5        0.42        0.17      0.57 o 
  -1  -3   5       18.84       20.01      0.92 o 
   0  -3   5        0.09       -0.71      0.35 o 
   1  -3   5        0.04       -0.55      0.49 o 
   2  -3   5      246.61      217.55      5.07 o 
   3  -3   5     1180.87     1168.26     31.31 o 
   4  -3   5      366.30      388.31      8.19 o 
   5  -3   5        0.61       -1.19      0.59 o 
   6  -3   5        1.08       -1.03      0.73 o 
   7  -3   5        7.67        8.63      1.00 o 
   8  -3   5       51.69       44.37      2.60 o 
   9  -3   5       37.13       36.15      2.23 o 
  10  -3   5       20.55       19.10      2.60 o 
  11  -3   5        2.80        0.68      1.66 o 
 -11  -2   5        8.37       16.24      5.11 o 
 -10  -2   5       24.43       28.92      5.73 o 
  -9  -2   5        2.63        1.66      3.21 o 
  -8  -2   5       20.16       26.38      4.70 o 
  -7  -2   5        4.55        2.15      2.33 o 
  -6  -2   5        2.54        2.63      0.97 o 
  -5  -2   5       25.61       29.58      1.81 o 
  -4  -2   5      284.02      272.88      6.50 o 
  -3  -2   5      304.01      290.19     20.99 o 
  -2  -2   5      563.93      553.03     13.18 o 
  -1  -2   5       44.16       37.59      1.44 o 
   0  -2   5      498.39      489.05     12.92 o 
   1  -2   5       11.05       16.83      1.10 o 
   2  -2   5      699.91      750.63     19.66 o 
   3  -2   5       41.45       47.75      2.65 o 
   4  -2   5       50.85       46.20      1.81 o 
   5  -2   5      119.36      123.55      4.84 o 
   6  -2   5       26.90       25.41      1.40 o 
   7  -2   5        0.71       -0.37      0.77 o 
   8  -2   5        0.10       -1.63      0.82 o 
   9  -2   5        1.55        0.50      1.36 o 
  10  -2   5        9.18        8.85      1.97 o 
  11  -2   5        4.90        5.17      1.95 o 
 -11  -1   5       18.36       29.10      6.30 o 
 -10  -1   5       20.19       26.27      5.49 o 
  -9  -1   5      212.87      215.39     13.74 o 
  -8  -1   5      110.45      119.80      9.02 o 
  -7  -1   5      359.98      349.86     12.80 o 
  -6  -1   5      348.30      338.37     10.51 o 
  -5  -1   5      252.27      237.37      6.05 o 
  -4  -1   5      350.38      398.94      7.86 o 
  -2  -1   5     1660.11     1755.15     40.76 o 
  -1  -1   5     1521.16     1575.48     37.95 o 
   0  -1   5        0.03       -0.03      0.39 o 
   1  -1   5      132.54      139.64      4.14 o 
   2  -1   5        1.22       -0.76      0.38 o 
   3  -1   5       29.87       29.17      1.19 o 
   4  -1   5      157.77      167.80      4.35 o 
   5  -1   5      602.19      640.77     14.63 o 
   6  -1   5      243.73      267.83      6.78 o 
   7  -1   5       34.10       33.28      1.66 o 
   8  -1   5        0.71        1.27      0.97 o 
   9  -1   5        0.63        0.14      1.33 o 
  10  -1   5        0.01       -0.13      1.56 o 
  11  -1   5        0.07        1.10      1.88 o 
 -11   0   5       84.88      106.29      6.94 o 
 -10   0   5        0.69       -1.57      3.38 o 
  -9   0   5       46.73       63.98      7.34 o 
  -8   0   5       74.45       64.45      4.07 o 
  -7   0   5      163.71      143.95      6.66 o 
  -6   0   5       36.35       38.58      1.89 o 
  -5   0   5       11.28        9.85      0.71 o 
  -4   0   5      785.91      793.15     15.23 o 
  -3   0   5      355.37      323.51      7.04 o 
  -2   0   5     3859.06     3920.32     79.76 o 
  -1   0   5     1048.86     1040.58     24.45 o 
   0   0   5      226.62      215.42      8.71 o 
   1   0   5       69.75       77.15      1.87 o 
   2   0   5       69.92       56.24      2.24 o 
   3   0   5       74.06       96.01      2.56 o 
   4   0   5       40.27       36.99      1.57 o 
   5   0   5       82.76       93.35      2.79 o 
   6   0   5       27.07       36.44      1.70 o 
   7   0   5       43.41       44.45      2.40 o 
   8   0   5       78.89       94.39      4.70 o 
   9   0   5        4.05        4.45      1.34 o 
  10   0   5       42.95       37.51      3.16 o 
  11   0   5        0.15        0.15      2.32 o 
 -11   1   5       30.77       33.26      6.40 o 
 -10   1   5       14.64       16.35      3.31 o 
  -9   1   5       65.72       67.98      3.90 o 
  -8   1   5       61.23       70.74      2.69 o 
  -7   1   5      457.04      434.47     10.59 o 
  -6   1   5      374.83      363.70     10.05 o 
  -5   1   5      380.05      341.16      7.22 o 
  -4   1   5     1336.84     1348.97     30.37 o 
  -3   1   5      160.03      152.50      3.29 o 
  -2   1   5       24.65       23.42      1.11 o 
  -1   1   5     2246.28     2390.13     46.41 o 
   0   1   5      468.75      505.14     17.95 o 
   1   1   5       39.92       53.28      1.43 o 
   2   1   5        2.71        5.49      1.06 o 
   3   1   5       18.42       21.36      1.04 o 
   4   1   5      729.60      753.54     15.97 o 
   5   1   5      158.56      179.64      4.48 o 
   6   1   5       57.28       53.91      2.11 o 
   7   1   5      249.26      267.67     10.61 o 
   8   1   5      176.29      182.10      6.53 o 
   9   1   5       12.44       12.20      1.59 o 
  10   1   5        6.34        7.04      2.00 o 
  11   1   5        0.31        0.25      2.64 o 
 -10   2   5       12.82       15.50      2.49 o 
  -9   2   5       21.89       21.26      2.56 o 
  -8   2   5       28.89       31.49      1.97 o 
  -7   2   5       59.56       57.45      2.50 o 
  -6   2   5       38.46       37.48      1.48 o 
  -5   2   5      152.01      160.07      4.98 o 
  -4   2   5       51.62       59.22      1.80 o 
  -3   2   5      499.25      496.74      9.22 o 
  -2   2   5      576.82      578.14     18.62 o 
  -1   2   5      990.32     1000.58     18.03 o 
   0   2   5      593.22      616.21     12.66 o 
   1   2   5      281.60      245.00      6.55 o 
   2   2   5       13.57       14.73      0.96 o 
   3   2   5        4.22        2.59      0.70 o 
   4   2   5       83.76       88.11      2.73 o 
   5   2   5       29.05       34.59      1.69 o 
   6   2   5       17.27       18.46      1.36 o 
   7   2   5        4.13        3.12      1.06 o 
   8   2   5        0.08       -1.25      1.03 o 
   9   2   5       22.73       29.91      2.31 o 
  10   2   5       28.59       26.02      2.33 o 
 -11   3   5        1.15        0.66      1.60 o 
 -10   3   5        3.02        1.32      1.59 o 
  -9   3   5       37.60       41.75      2.48 o 
  -8   3   5        7.55        8.49      1.38 o 
  -7   3   5        3.17        2.33      1.05 o 
  -6   3   5       37.31       41.57      1.67 o 
  -5   3   5      820.82      816.38     14.42 o 
  -4   3   5      708.20      697.31     12.37 o 
  -3   3   5      934.86      952.02     19.23 o 
  -2   3   5       23.08       24.26      1.05 o 
  -1   3   5       14.13       18.62      0.90 o 
   0   3   5      200.56      206.20      3.24 o 
   1   3   5      330.38      324.71      5.82 o 
   2   3   5        0.14        0.69      0.62 o 
   3   3   5       31.98       32.50      2.02 o 
   4   3   5       16.50       19.83      1.52 o 
   5   3   5      116.87      115.63      3.39 o 
   6   3   5       51.17       51.83      2.25 o 
   7   3   5       68.81       77.95      3.08 o 
   8   3   5       36.41       39.19      2.47 o 
   9   3   5       33.92       38.55      2.82 o 
  10   3   5        3.33        3.49      2.16 o 
 -12   4   5        1.64       -0.87      1.89 o 
 -11   4   5       14.69       13.19      2.19 o 
 -10   4   5       89.60      103.70      6.80 o 
  -9   4   5        6.54        7.76      1.57 o 
  -8   4   5       37.46       38.61      3.43 o 
  -7   4   5        4.00        4.02      0.89 o 
  -6   4   5      488.37      506.43      9.33 o 
  -5   4   5      216.05      216.33      4.49 o 
  -4   4   5      989.68      941.91     17.72 o 
  -3   4   5       55.39       58.81      2.09 o 
  -2   4   5      485.42      509.72      8.38 o 
  -1   4   5      101.92      111.53      2.40 o 
   0   4   5      306.60      319.34      4.85 o 
   1   4   5      429.59      405.43      6.75 o 
   2   4   5      172.22      158.28      3.28 o 
   3   4   5      168.25      162.19      4.13 o 
   4   4   5      206.62      225.80      5.45 o 
   5   4   5      135.41      139.09      4.23 o 
   6   4   5        2.67        0.63      1.09 o 
   7   4   5        4.58        3.13      1.33 o 
   8   4   5        2.93        1.98      1.27 o 
   9   4   5        8.22        5.57      1.91 o 
  10   4   5        4.81        2.88      2.02 o 
 -11   5   5        9.64       10.35      2.56 o 
 -10   5   5        1.90        3.09      1.62 o 
  -9   5   5       23.62       28.57      2.32 o 
  -8   5   5       12.74       12.38      1.65 o 
  -7   5   5        0.04       -0.40      1.40 o 
  -6   5   5       12.73       17.33      1.29 o 
  -5   5   5      138.49      139.23      3.50 o 
  -4   5   5     1112.61     1099.54     19.07 o 
  -3   5   5      312.65      291.73      5.27 o 
  -2   5   5       31.37       40.48      1.32 o 
  -1   5   5        1.51        1.62      0.47 o 
   0   5   5       78.58       73.50      1.78 o 
   1   5   5       30.14       28.06      1.11 o 
   2   5   5       57.23       65.21      1.90 o 
   3   5   5       39.83       37.81      1.67 o 
   4   5   5       24.72       24.38      1.58 o 
   5   5   5       32.67       34.32      2.12 o 
   6   5   5        0.45        1.47      1.17 o 
   7   5   5       10.06       14.41      4.23 o 
   8   5   5       36.08       35.09      3.19 o 
   9   5   5       17.05       18.04      2.42 o 
 -11   6   5        2.21        0.85      2.26 o 
 -10   6   5        7.62        9.52      1.60 o 
  -9   6   5        9.71       10.93      1.86 o 
  -8   6   5       30.77       29.48      1.75 o 
  -7   6   5       12.10       11.81      1.60 o 
  -6   6   5       10.09        9.84      1.20 o 
  -5   6   5      159.63      166.31      3.71 o 
  -4   6   5      224.61      223.77      4.60 o 
  -3   6   5      415.00      428.67      6.97 o 
  -2   6   5       24.25       24.94      1.22 o 
  -1   6   5       15.81       13.51      0.96 o 
   0   6   5       86.36       80.34      2.13 o 
   1   6   5      392.64      363.39      6.32 o 
   2   6   5       45.36       40.68      1.81 o 
   3   6   5       67.13       62.72      2.27 o 
   4   6   5       23.93       20.27      1.60 o 
   5   6   5      181.60      172.64      5.17 o 
   6   6   5       28.09       31.78      3.37 o 
   7   6   5        1.28        1.69      1.38 o 
   8   6   5        1.00        1.67      1.47 o 
   9   6   5        4.46        6.85      5.17 o 
 -11   7   5       15.60       18.11      2.39 o 
 -10   7   5       22.92       20.11      2.25 o 
  -9   7   5       71.96       75.14      2.82 o 
  -8   7   5       30.86       31.94      1.89 o 
  -7   7   5       31.58       34.73      1.93 o 
  -6   7   5       17.04       16.42      1.28 o 
  -5   7   5       27.71       24.98      1.64 o 
  -4   7   5        3.00        2.25      0.86 o 
  -3   7   5        0.35        0.26      0.72 o 
  -2   7   5       47.10       47.92      1.67 o 
  -1   7   5        0.13       -1.82      0.91 o 
   0   7   5       28.82       26.63      1.35 o 
   1   7   5       47.64       50.47      1.85 o 
   2   7   5       23.16       23.78      1.56 o 
   3   7   5        8.91        6.74      1.18 o 
   4   7   5        0.76        1.05      1.10 o 
   5   7   5        7.10        5.03      1.33 o 
   6   7   5       13.56        6.76      2.06 o 
   7   7   5        4.63        4.14      1.53 o 
   8   7   5        9.96        6.76      2.33 o 
 -10   8   5        9.35        8.45      1.97 o 
  -9   8   5       14.42       13.26      1.60 o 
  -8   8   5        3.52        3.86      1.28 o 
  -7   8   5        0.44       -1.27      1.09 o 
  -6   8   5        1.37        0.40      0.94 o 
  -5   8   5       22.62       22.98      1.48 o 
  -4   8   5       69.42       71.12      2.18 o 
  -3   8   5      118.12      124.72      2.67 o 
  -2   8   5       30.23       35.05      1.57 o 
  -1   8   5       73.14       75.99      2.80 o 
   0   8   5       20.58       19.91      1.29 o 
   1   8   5       16.87       11.38      1.42 o 
   2   8   5        0.42       -0.49      1.19 o 
   3   8   5        6.95        4.35      1.48 o 
   4   8   5        4.97        4.92      1.37 o 
   5   8   5        2.40        3.49      1.46 o 
   6   8   5        0.17       -0.17      1.51 o 
   7   8   5        0.02        0.35      1.84 o 
 -10   9   5       58.21       66.07      3.83 o 
  -9   9   5       10.18       11.70      2.97 o 
  -8   9   5       24.82       23.76      1.93 o 
  -7   9   5       99.46      107.40      3.27 o 
  -6   9   5       58.54       63.33      2.53 o 
  -5   9   5       22.51       23.13      1.74 o 
  -4   9   5       31.96       32.88      1.72 o 
  -3   9   5        7.64        8.16      1.08 o 
  -2   9   5        3.34        1.20      1.11 o 
  -1   9   5        0.08        0.17      1.21 o 
   0   9   5       15.20       14.01      1.85 o 
   1   9   5        0.42       -1.80      1.05 o 
   2   9   5       26.00       24.30      1.93 o 
   3   9   5        7.55        7.83      1.60 o 
   4   9   5       22.89       25.28      2.07 o 
   5   9   5        5.37        3.57      1.44 o 
   6   9   5        0.01        4.28      1.93 o 
  -9  10   5        2.73        2.16      1.88 o 
  -8  10   5        4.35        4.92      1.45 o 
  -7  10   5        0.01        0.10      1.18 o 
  -6  10   5       26.74       26.03      1.95 o 
  -5  10   5        2.93        2.02      1.06 o 
  -4  10   5       24.15       27.98      2.18 o 
  -3  10   5       41.34       44.88      4.16 o 
  -2  10   5       37.13       42.58      4.63 o 
  -1  10   5       51.70       67.00      3.64 o 
   0  10   5      212.02      219.26     10.98 o 
   1  10   5       65.20       69.04      5.14 o 
   2  10   5       12.73        9.09      1.75 o 
   3  10   5        3.25        4.30      1.59 o 
   4  10   5        8.50        5.16      1.42 o 
   5  10   5        0.05       -0.68      1.58 o 
  -8  11   5       34.71       35.51      3.15 o 
  -7  11   5       19.16       15.20      1.82 o 
  -6  11   5       16.41       15.84      1.50 o 
  -5  11   5       42.58       43.02      2.18 o 
  -4  11   5       21.72       22.77      2.54 o 
  -3  11   5        4.48        3.55      1.48 o 
  -2  11   5        2.24       -0.07      1.30 o 
  -1  11   5        1.09       -0.10      1.61 o 
   0  11   5        3.34        2.66      2.17 o 
   1  11   5        0.33       -1.21      2.15 o 
   2  11   5        0.57       -0.93      1.57 o 
   3  11   5       12.10        8.59      1.89 o 
   4  11   5       17.49        8.01      2.22 o 
  -7  12   5        0.64        0.26      1.92 o 
  -6  12   5        4.71        2.70      1.68 o 
  -5  12   5        2.12        0.59      1.37 o 
  -4  12   5        0.57        0.44      1.53 o 
  -3  12   5        5.33        2.88      1.91 o 
  -2  12   5       19.14       14.90      4.13 o 
  -1  12   5       31.43       32.76      3.06 o 
   0  12   5       39.42       37.13      3.88 o 
   1  12   5       21.40       19.50      3.25 o 
   2  12   5        5.33        3.91      2.97 o 
   3  12   5        2.03        0.26      2.04 o 
  -5  13   5        1.88        2.40      2.61 o 
  -4  13   5        0.42       -3.62      2.16 o 
  -3  13   5       10.60        7.02      2.53 o 
  -2  13   5        4.98        2.23      2.83 o 
  -1  13   5        0.04       -2.68      2.23 o 
   0  13   5        0.15       -3.42      2.55 o 
   1  13   5        0.79       -0.36      2.75 o 
  -1 -16   6       12.05        7.33      3.69 o 
   0 -16   6        7.31        4.41      4.88 o 
   1 -16   6        7.94        1.75      2.86 o 
   2 -16   6        2.79        1.74      1.95 o 
   3 -16   6        0.53       -1.81      2.06 o 
   4 -16   6        0.25        3.44      3.49 o 
   5 -16   6        0.63       -1.38      2.96 o 
  -3 -15   6        1.37       -1.47      2.73 o 
  -2 -15   6        7.95        4.97      1.88 o 
  -1 -15   6        5.57        2.69      1.77 o 
   0 -15   6        0.00       -4.65      2.33 o 
   1 -15   6        1.05        0.93      2.42 o 
   2 -15   6       12.63       13.91      2.13 o 
   3 -15   6       17.47       14.59      4.80 o 
   4 -15   6       40.37       34.79      4.09 o 
   5 -15   6       16.86       17.82      6.42 o 
   6 -15   6       16.38       19.56      4.28 o 
   7 -15   6       17.43        9.43      3.93 o 
  -5 -14   6       12.78       11.32      2.38 o 
  -4 -14   6       71.77       86.19      4.80 o 
  -3 -14   6        7.71        8.95      1.83 o 
  -2 -14   6       60.89       54.96      3.03 o 
  -1 -14   6       16.90       14.96      1.97 o 
   0 -14   6      277.53      293.53     32.34 o 
   1 -14   6      103.20      133.57      6.76 o 
   2 -14   6        5.60        1.23      1.77 o 
   3 -14   6        9.59       10.75      2.38 o 
   4 -14   6        1.70        0.01      2.44 o 
   5 -14   6        0.05       -3.89      5.70 o 
   6 -14   6        0.45       -1.57      1.60 o 
   7 -14   6        1.42        2.99      1.95 o 
   8 -14   6        7.68        8.98      2.92 o 
  -6 -13   6        1.77        1.98      1.78 o 
  -5 -13   6        5.24        2.86      1.84 o 
  -4 -13   6       13.41       16.72      2.00 o 
  -3 -13   6        5.27        2.45      1.47 o 
  -2 -13   6        0.48        0.56      1.22 o 
  -1 -13   6        0.23       -0.57      1.38 o 
   0 -13   6        3.50        3.70      1.48 o 
   1 -13   6        1.22        2.14      1.57 o 
   2 -13   6        7.23        6.61      1.71 o 
   3 -13   6       69.04       78.21      4.56 o 
   4 -13   6       31.31       31.15      2.67 o 
   5 -13   6       25.15       20.36      2.13 o 
   6 -13   6       21.32       22.11      3.28 o 
   7 -13   6       67.39       78.38      5.32 o 
   8 -13   6       18.87       15.95      2.67 o 
   9 -13   6        0.20       -2.41      2.11 o 
  -7 -12   6        8.07        8.47      2.00 o 
  -6 -12   6       11.10       16.62      2.75 o 
  -5 -12   6        4.60        3.97      1.61 o 
  -4 -12   6        8.33        6.57      1.67 o 
  -3 -12   6       18.72       13.65      1.72 o 
  -2 -12   6       45.44       47.63      2.27 o 
  -1 -12   6      143.53      146.52      4.02 o 
   0 -12   6      128.94      131.69      3.61 o 
   1 -12   6      120.37      127.00      5.00 o 
   2 -12   6      110.53      120.92      4.30 o 
   3 -12   6        5.07        5.38      1.78 o 
   4 -12   6        0.42        0.91      1.16 o 
   5 -12   6       23.70       24.18      2.13 o 
   6 -12   6        0.76        0.00      1.09 o 
   7 -12   6        0.41       -1.24      1.08 o 
   8 -12   6        0.26        0.26      1.28 o 
   9 -12   6        1.42        2.08      2.03 o 
  -8 -11   6        0.02       -0.88      1.57 o 
  -7 -11   6        1.39        1.60      1.65 o 
  -6 -11   6        0.08       -2.13      1.18 o 
  -5 -11   6       16.20       16.00      1.66 o 
  -4 -11   6       49.52       47.43      2.37 o 
  -3 -11   6        5.45        2.45      1.69 o 
  -2 -11   6        9.61        8.15      1.21 o 
  -1 -11   6       15.28       12.90      1.59 o 
   0 -11   6       40.86       41.25      1.70 o 
   1 -11   6        6.38        5.40      1.09 o 
   2 -11   6        0.79        1.29      1.24 o 
   3 -11   6       14.53       12.81      1.40 o 
   4 -11   6       30.72       32.87      2.08 o 
   5 -11   6       71.63       79.36      2.97 o 
   6 -11   6       35.48       34.86      2.27 o 
   7 -11   6       22.02       23.91      1.82 o 
   8 -11   6       21.51       20.39      1.84 o 
   9 -11   6        6.71        3.76      1.46 o 
  10 -11   6       15.38       10.42      2.42 o 
  -8 -10   6        1.37        0.62      1.55 o 
  -7 -10   6        2.88        3.46      1.52 o 
  -6 -10   6        0.64       -1.01      1.03 o 
  -5 -10   6       33.84       31.32      2.29 o 
  -4 -10   6      141.56      134.63      5.05 o 
  -3 -10   6        1.49        2.26      1.22 o 
  -2 -10   6       33.86       32.04      2.13 o 
  -1 -10   6        0.22       -0.73      0.86 o 
   0 -10   6       39.34       35.46      1.53 o 
   1 -10   6      411.73      425.56      8.78 o 
   2 -10   6        9.15        9.50      1.34 o 
   3 -10   6       49.97       48.26      1.96 o 
   4 -10   6       58.53       59.16      1.95 o 
   5 -10   6       86.13       82.52      2.64 o 
   6 -10   6       39.05       39.21      1.87 o 
   7 -10   6        1.71       -0.35      1.04 o 
   8 -10   6        1.09       -0.38      1.08 o 
   9 -10   6        0.29        0.21      1.15 o 
  10 -10   6        4.75        4.38      1.92 o 
  -9  -9   6        2.03       -0.10      3.61 o 
  -8  -9   6       36.45       39.99      2.78 o 
  -7  -9   6        1.11        0.64      1.46 o 
  -6  -9   6        6.29        4.62      1.16 o 
  -5  -9   6        1.15        0.54      0.88 o 
  -4  -9   6      135.21      127.51      3.86 o 
  -3  -9   6       75.76       70.11      2.59 o 
  -2  -9   6       96.37       73.67      2.60 o 
  -1  -9   6        9.58        8.64      1.05 o 
   0  -9   6       12.03       13.00      1.04 o 
   1  -9   6       11.25        9.75      1.07 o 
   2  -9   6      875.49      878.34     14.22 o 
   3  -9   6      124.98      115.47      2.79 o 
   4  -9   6       49.85       50.56      1.77 o 
   5  -9   6        1.40        1.73      1.27 o 
   6  -9   6        0.27        1.08      1.17 o 
   7  -9   6       84.86       81.99      2.87 o 
   8  -9   6       38.63       38.84      2.09 o 
   9  -9   6        4.19        2.39      1.14 o 
  10  -9   6        7.17        9.85      2.36 o 
  -9  -8   6        0.15       -0.50      2.40 o 
  -8  -8   6        1.39        3.61      1.74 o 
  -7  -8   6        0.78        1.54      1.09 o 
  -6  -8   6        8.52        6.48      0.97 o 
  -5  -8   6      116.17      111.45      3.40 o 
  -4  -8   6      276.68      277.27      6.38 o 
  -3  -8   6      484.35      453.66      9.85 o 
  -2  -8   6      710.06      675.09     14.15 o 
  -1  -8   6      207.02      187.21      4.18 o 
   0  -8   6        8.04        6.80      0.73 o 
   1  -8   6        0.06       -1.31      0.65 o 
   2  -8   6        2.64        1.67      0.65 o 
   3  -8   6      127.89      122.95      3.41 o 
   4  -8   6      278.09      266.23      5.59 o 
   5  -8   6      227.78      205.92      5.03 o 
   6  -8   6        0.00       -1.49      0.93 o 
   7  -8   6       28.78       26.31      1.66 o 
   8  -8   6       12.80       14.42      1.40 o 
   9  -8   6       12.22       13.73      1.50 o 
  10  -8   6        0.03       -0.34      1.25 o 
  11  -8   6        1.68       -1.20      1.71 o 
 -10  -7   6       14.48       20.00      2.82 o 
  -9  -7   6       14.31       20.54      4.42 o 
  -8  -7   6       40.86       49.63      3.73 o 
  -7  -7   6       83.64       82.87      4.40 o 
  -6  -7   6       13.71       15.85      1.12 o 
  -5  -7   6       24.69       25.61      1.40 o 
  -4  -7   6      121.00      121.62      3.27 o 
  -3  -7   6       14.03       12.72      1.06 o 
  -2  -7   6       82.91       81.94      2.51 o 
  -1  -7   6        0.21        0.48      0.65 o 
   0  -7   6       97.37       99.54      2.02 o 
   1  -7   6      368.66      385.11      5.99 o 
   2  -7   6      365.47      373.03      7.12 o 
   3  -7   6      156.62      162.28      4.40 o 
   4  -7   6      130.57      137.79      3.29 o 
   5  -7   6       51.15       52.17      2.02 o 
   6  -7   6       13.01       15.37      1.28 o 
   7  -7   6       10.56        7.86      1.13 o 
   8  -7   6        6.78        3.87      1.04 o 
   9  -7   6        4.41        3.83      1.10 o 
  10  -7   6        0.79        0.04      1.11 o 
  11  -7   6        0.00       -0.06      1.67 o 
 -10  -6   6        0.02       -0.02      1.69 o 
  -9  -6   6       37.36       45.72      3.60 o 
  -8  -6   6      109.11      115.07      5.36 o 
  -7  -6   6        4.54        4.48      1.45 o 
  -6  -6   6        4.84        7.18      1.47 o 
  -5  -6   6      169.79      159.30      4.10 o 
  -4  -6   6      667.14      636.83     13.24 o 
  -3  -6   6      267.90      257.38      5.79 o 
  -2  -6   6       90.61       81.16      2.36 o 
  -1  -6   6       36.89       32.45      1.28 o 
   0  -6   6       61.74       58.62      1.73 o 
   1  -6   6      121.33      135.68      2.63 o 
   2  -6   6        9.68       20.72      1.01 o 
   3  -6   6       72.84       58.08      1.96 o 
   4  -6   6       51.94       38.69      1.65 o 
   5  -6   6       58.76       51.98      2.36 o 
   6  -6   6       23.72       21.01      1.74 o 
   7  -6   6       21.88       17.80      1.36 o 
   8  -6   6       17.42       19.83      1.85 o 
   9  -6   6       18.61       15.70      1.41 o 
  10  -6   6       13.02       12.74      1.67 o 
  11  -6   6       10.21        8.82      1.98 o 
 -11  -5   6       11.95        9.69      5.40 o 
 -10  -5   6        7.48        2.22      4.23 o 
  -9  -5   6       96.01      105.09      5.64 o 
  -8  -5   6       10.69        7.96      1.64 o 
  -7  -5   6      513.64      509.94     17.09 o 
  -6  -5   6       68.33       77.75      3.89 o 
  -5  -5   6      219.25      232.94      6.55 o 
  -4  -5   6      127.71      121.35      4.22 o 
  -3  -5   6      208.93      207.12      4.68 o 
  -2  -5   6      166.39      214.59      4.36 o 
  -1  -5   6        2.05        2.24      0.96 o 
   0  -5   6      353.87      422.88      7.91 o 
   1  -5   6      181.26      182.15      3.28 o 
   2  -5   6       51.83       62.29      2.08 o 
   3  -5   6      760.23      793.49     13.43 o 
   4  -5   6      229.21      238.18      6.08 o 
   5  -5   6      301.02      308.70      6.85 o 
   6  -5   6        0.55        0.72      1.10 o 
   7  -5   6      132.51      140.04      3.72 o 
   8  -5   6       27.73       23.49      1.51 o 
   9  -5   6        2.36        0.19      0.95 o 
  10  -5   6        2.85        1.20      1.44 o 
  11  -5   6        7.88        8.65      2.27 o 
 -11  -4   6       10.25       10.96      5.13 o 
 -10  -4   6        6.47       -1.16      3.77 o 
  -9  -4   6      133.74      155.83     11.81 o 
  -8  -4   6       65.80       66.99      7.90 o 
  -7  -4   6       96.65       99.58      4.49 o 
  -6  -4   6      409.12      416.37     13.97 o 
  -5  -4   6      124.40      107.95      3.48 o 
  -4  -4   6        0.32        0.16      0.26 o 
  -3  -4   6      309.49      285.02      5.28 o 
  -2  -4   6      192.92      206.75      4.77 o 
  -1  -4   6      660.10      658.99     15.82 o 
   0  -4   6       28.93       24.18      1.08 o 
   1  -4   6       15.50       14.17      0.91 o 
   2  -4   6     1467.95     1566.02     27.90 o 
   3  -4   6      851.11      852.95     33.01 o 
   4  -4   6       82.17       84.09      3.17 o 
   5  -4   6        0.80       -0.21      0.95 o 
   6  -4   6        4.40        5.22      0.96 o 
   7  -4   6      231.13      240.69      6.46 o 
   8  -4   6       51.41       51.33      2.32 o 
   9  -4   6        8.55        6.97      1.21 o 
  10  -4   6        2.84        1.02      1.42 o 
  11  -4   6       32.39       35.96      5.17 o 
 -11  -3   6        0.24       -0.04      4.08 o 
 -10  -3   6       14.18       12.09      4.57 o 
  -9  -3   6      104.86      111.18      9.57 o 
  -8  -3   6      193.53      190.60     12.77 o 
  -7  -3   6      237.07      219.20      6.19 o 
  -6  -3   6      396.10      385.97     10.11 o 
  -5  -3   6      804.13      795.65     19.91 o 
  -3  -3   6       52.99       55.97      1.58 o 
  -2  -3   6      509.81      522.71     11.10 o 
  -1  -3   6        0.93        0.53      0.38 o 
   0  -3   6        0.66       -0.33      0.38 o 
   1  -3   6       71.41       66.39      2.33 o 
   2  -3   6       21.64       24.50      1.21 o 
   3  -3   6        1.21       -1.55      0.78 o 
   4  -3   6      273.46      269.68      6.69 o 
   5  -3   6      479.26      483.56     11.37 o 
   6  -3   6      381.88      404.61     12.29 o 
   7  -3   6       33.52       34.42      2.78 o 
   8  -3   6        0.13       -0.35      0.95 o 
   9  -3   6        6.29        8.53      1.88 o 
  10  -3   6        9.98        7.53      2.10 o 
  11  -3   6        0.26       -0.65      1.65 o 
 -11  -2   6       11.91       18.94      5.55 o 
 -10  -2   6       37.66       63.50      7.89 o 
  -9  -2   6       25.62       32.16      5.57 o 
  -8  -2   6        4.72        6.65      3.33 o 
  -7  -2   6       14.24       14.15      1.49 o 
  -6  -2   6       18.19       20.90      1.44 o 
  -5  -2   6        6.68        6.46      0.75 o 
  -3  -2   6       65.64       60.71      1.66 o 
  -2  -2   6      483.21      475.92      9.04 o 
  -1  -2   6      562.64      560.20     13.48 o 
   0  -2   6      718.64      674.20     12.27 o 
   1  -2   6     1671.17     1567.28     30.71 o 
   2  -2   6      766.29      764.10     13.90 o 
   3  -2   6      114.89      123.21      3.44 o 
   4  -2   6       32.61       36.85      1.73 o 
   5  -2   6       30.66       33.13      1.73 o 
   6  -2   6        0.01       -1.75      0.88 o 
   7  -2   6        0.14       -0.91      0.85 o 
   8  -2   6        1.06        0.42      0.97 o 
   9  -2   6        1.42        1.36      1.06 o 
  10  -2   6        8.47        6.71      2.07 o 
  11  -2   6        7.08        6.88      2.00 o 
 -11  -1   6       11.72       17.43      5.51 o 
 -10  -1   6        0.00       -3.52      3.68 o 
  -9  -1   6        0.02       -1.68      3.19 o 
  -8  -1   6       23.59       28.13      4.81 o 
  -7  -1   6      269.49      259.31      7.51 o 
  -6  -1   6      265.14      256.91      7.36 o 
  -5  -1   6      466.67      466.78      9.20 o 
  -3  -1   6      115.11      116.69      2.48 o 
  -2  -1   6        2.23        6.09      0.74 o 
  -1  -1   6       19.08       22.89      1.00 o 
   0  -1   6        7.88        5.65      0.59 o 
   1  -1   6       68.31       59.33      2.66 o 
   2  -1   6      116.98       98.61      3.23 o 
   3  -1   6       23.10       20.93      1.34 o 
   4  -1   6      408.12      411.01      9.78 o 
   5  -1   6      175.16      173.69      4.71 o 
   6  -1   6       98.51      103.85      3.10 o 
   7  -1   6      134.64      147.11      6.33 o 
   8  -1   6       52.75       60.33      4.64 o 
   9  -1   6       21.46       23.97      2.20 o 
  10  -1   6        6.31        3.37      1.98 o 
  11  -1   6        2.21        0.92      1.86 o 
 -11   0   6        6.46       16.88      3.78 o 
 -10   0   6        3.33        7.17      3.02 o 
  -9   0   6        0.01       -2.48      3.30 o 
  -8   0   6        0.52       -0.34      1.39 o 
  -7   0   6        0.12        0.55      0.84 o 
  -6   0   6       51.24       49.18      2.34 o 
  -5   0   6        0.81        2.58      0.55 o 
  -3   0   6       58.53       80.40      1.94 o 
  -2   0   6      574.36      513.76      9.91 o 
  -1   0   6       78.01       94.78      2.62 o 
   0   0   6     5768.85     6260.18    120.64 o 
   1   0   6       51.75       61.96      2.30 o 
   2   0   6       22.10       24.85      1.01 o 
   3   0   6        7.47       11.92      1.09 o 
   4   0   6      308.90      312.88      7.17 o 
   5   0   6       18.21       18.37      1.31 o 
   6   0   6        0.22        1.04      1.22 o 
   7   0   6       32.75       37.04      2.37 o 
   8   0   6        2.54        2.23      1.06 o 
   9   0   6        2.84        0.98      1.31 o 
  10   0   6       24.19       26.79      3.06 o 
  11   0   6        7.89        8.10      2.06 o 
 -11   1   6       18.51       25.32      4.18 o 
 -10   1   6       36.68       46.06      4.94 o 
  -9   1   6       64.73       66.74      2.92 o 
  -8   1   6       37.91       34.95      4.08 o 
  -7   1   6       32.98       34.68      2.48 o 
  -6   1   6        1.87        2.53      0.90 o 
  -5   1   6       95.64       89.81      2.51 o 
  -3   1   6        0.31        0.37      0.51 o 
  -2   1   6      252.08      247.88      5.67 o 
  -1   1   6      154.33      173.08      4.57 o 
   0   1   6     1640.61     1638.53     30.71 o 
   1   1   6     1192.97     1180.20     41.09 o 
   2   1   6       13.02       18.06      1.00 o 
   3   1   6       12.52       15.81      1.29 o 
   4   1   6       73.42       71.09      2.47 o 
   5   1   6        5.32        5.78      1.04 o 
   6   1   6       44.72       46.33      2.13 o 
   7   1   6       33.76       37.98      1.97 o 
   8   1   6       19.63       21.74      1.64 o 
   9   1   6       63.11       70.53      3.67 o 
  10   1   6       28.28       29.96      2.54 o 
 -11   2   6        0.37        1.63      1.71 o 
 -10   2   6        0.85        1.87      1.35 o 
  -9   2   6        1.98        1.18      1.71 o 
  -8   2   6       16.81       15.24      1.58 o 
  -7   2   6        0.17       -0.94      1.10 o 
  -6   2   6        0.01       -1.35      0.68 o 
  -5   2   6       30.54       26.95      1.24 o 
  -4   2   6       51.60       46.80      1.88 o 
  -3   2   6       88.17       83.62      3.92 o 
  -2   2   6      182.77      167.57      3.42 o 
  -1   2   6       54.19       57.43      1.63 o 
   0   2   6       23.99       32.16      0.98 o 
   1   2   6       11.60       11.16      0.97 o 
   2   2   6       28.94       28.34      1.08 o 
   3   2   6      216.86      199.05      5.58 o 
   4   2   6       59.16       59.93      2.33 o 
   5   2   6        0.07       -1.18      0.87 o 
   6   2   6        3.42        3.89      1.09 o 
   7   2   6       33.75       36.22      2.05 o 
   8   2   6        5.31        5.27      1.28 o 
   9   2   6        1.25        2.39      1.57 o 
  10   2   6        0.08        1.92      1.91 o 
 -11   3   6       31.52       35.07      3.34 o 
 -10   3   6       71.39       84.87      3.70 o 
  -9   3   6      172.68      187.88      5.78 o 
  -8   3   6      225.75      246.65      6.91 o 
  -7   3   6       58.37       59.10      2.94 o 
  -6   3   6       74.62       75.88      2.27 o 
  -5   3   6       47.24       45.44      1.78 o 
  -4   3   6        3.68        2.71      0.84 o 
  -2   3   6      290.00      286.87      5.00 o 
  -1   3   6      245.35      261.10      4.61 o 
   0   3   6       12.92        9.93      0.64 o 
   1   3   6       86.21       86.73      2.37 o 
   2   3   6       44.92       40.85      1.43 o 
   3   3   6       55.88       52.75      1.91 o 
   4   3   6       30.83       32.32      1.89 o 
   5   3   6        8.27        7.13      1.30 o 
   6   3   6        1.01        0.39      1.01 o 
   7   3   6        0.79        0.37      1.13 o 
   8   3   6        7.02        5.78      1.56 o 
   9   3   6       18.28       19.14      2.38 o 
  10   3   6       11.85        7.25      2.83 o 
 -11   4   6        0.04        1.22      3.05 o 
 -10   4   6        0.31       -1.65      1.78 o 
  -9   4   6        3.76        3.17      1.53 o 
  -8   4   6        3.01        4.15      1.41 o 
  -7   4   6        4.28        2.39      0.96 o 
  -6   4   6      198.62      204.53      4.61 o 
  -5   4   6      122.69      125.07      3.25 o 
  -4   4   6       80.45       77.97      2.46 o 
  -3   4   6     1182.98     1153.38     21.58 o 
  -2   4   6     1120.14     1094.16     17.61 o 
  -1   4   6      214.54      211.08      3.70 o 
   0   4   6       15.16       15.45      0.78 o 
   1   4   6        0.82        1.32      0.62 o 
   2   4   6        0.00       -1.31      0.68 o 
   3   4   6       22.67       20.00      1.45 o 
   4   4   6       36.27       33.67      2.05 o 
   5   4   6       25.61       22.30      1.84 o 
   6   4   6        2.73        0.56      1.22 o 
   7   4   6        0.01       -0.03      1.22 o 
   8   4   6        0.12       -0.42      1.72 o 
   9   4   6        0.00        0.84      1.72 o 
 -11   5   6        0.36        0.87      2.13 o 
 -10   5   6       66.77       76.39      4.11 o 
  -9   5   6       67.79       73.38      3.07 o 
  -8   5   6      231.49      241.54      5.38 o 
  -7   5   6       12.13       12.31      1.33 o 
  -6   5   6       50.83       51.30      2.26 o 
  -5   5   6       90.94       92.97      2.70 o 
  -4   5   6      518.40      510.62     10.27 o 
  -3   5   6       10.14       10.67      1.39 o 
  -2   5   6      398.18      433.81      6.99 o 
  -1   5   6       45.21       47.23      1.52 o 
   0   5   6      230.81      217.63      4.12 o 
   1   5   6        0.45       -0.76      0.68 o 
   2   5   6      133.24      129.18      3.00 o 
   3   5   6       22.29       22.88      1.47 o 
   4   5   6       84.38       88.06      3.53 o 
   5   5   6        1.45        0.69      1.20 o 
   6   5   6      145.90      154.31      4.91 o 
   7   5   6        0.07        1.54      1.38 o 
   8   5   6        0.04        2.26      1.46 o 
   9   5   6        2.01        4.84      2.10 o 
 -11   6   6        2.38        4.12      1.98 o 
 -10   6   6       14.57       16.15      2.24 o 
  -9   6   6        2.97       -0.07      1.41 o 
  -8   6   6       17.03       16.28      1.52 o 
  -7   6   6        1.52        0.07      1.02 o 
  -6   6   6       71.75       64.32      2.39 o 
  -5   6   6      116.17      121.76      3.25 o 
  -4   6   6      188.00      197.17      3.96 o 
  -3   6   6       56.52       57.29      1.78 o 
  -2   6   6      464.40      459.47      7.87 o 
  -1   6   6      427.48      453.12      8.41 o 
   0   6   6       34.92       31.46      1.44 o 
   1   6   6       24.94       23.83      1.15 o 
   2   6   6       66.16       66.74      2.44 o 
   3   6   6       28.32       24.78      1.63 o 
   4   6   6        0.21        0.68      1.12 o 
   5   6   6        1.06       -1.52      1.71 o 
   6   6   6       47.05       43.57      3.43 o 
   7   6   6       12.57       12.77      1.84 o 
   8   6   6        3.34        3.25      2.07 o 
 -10   7   6        7.47        2.73      1.72 o 
  -9   7   6       22.24       19.46      1.81 o 
  -8   7   6       21.74       19.44      1.71 o 
  -7   7   6       33.59       32.53      2.22 o 
  -6   7   6       57.08       59.64      2.33 o 
  -5   7   6      185.30      195.65      4.56 o 
  -4   7   6       94.74       89.78      2.72 o 
  -3   7   6       19.53       17.26      1.26 o 
  -2   7   6       26.52       24.94      1.39 o 
  -1   7   6        9.54        9.83      1.33 o 
   0   7   6        0.01       -2.69      1.41 o 
   1   7   6       12.80        8.81      1.26 o 
   2   7   6       10.79        7.69      1.25 o 
   3   7   6       16.89       14.09      1.66 o 
   4   7   6       17.57       16.75      1.68 o 
   5   7   6       41.96       44.50      2.75 o 
   6   7   6       17.24       15.09      1.98 o 
   7   7   6        6.64        9.11      2.20 o 
 -10   8   6       14.00       15.63      3.79 o 
  -9   8   6        2.74        1.18      1.70 o 
  -8   8   6        5.10        2.62      1.46 o 
  -7   8   6        2.80        1.52      1.57 o 
  -6   8   6        5.46        1.78      1.11 o 
  -5   8   6        1.61        0.83      0.99 o 
  -4   8   6        0.54        1.51      0.92 o 
  -3   8   6        8.47        7.30      1.59 o 
  -2   8   6       19.28       19.58      1.34 o 
  -1   8   6       66.05       74.21      2.84 o 
   0   8   6      103.70      111.98      5.77 o 
   1   8   6       89.12       88.08      2.88 o 
   2   8   6       17.31       15.86      1.76 o 
   3   8   6       16.78       14.59      1.52 o 
   4   8   6       10.70        8.58      1.39 o 
   5   8   6        2.87        1.76      1.52 o 
   6   8   6        0.69        1.77      1.81 o 
   7   8   6        0.82       -1.71      1.98 o 
  -9   9   6        0.58        1.60      2.52 o 
  -8   9   6       34.19       37.13      2.54 o 
  -7   9   6        0.60        0.40      1.17 o 
  -6   9   6        5.43        4.40      1.32 o 
  -5   9   6      154.26      166.21      3.92 o 
  -4   9   6       69.85       76.42      3.13 o 
  -3   9   6        3.83        3.73      1.61 o 
  -2   9   6        9.83        7.82      1.56 o 
  -1   9   6       12.30       13.15      1.69 o 
   0   9   6       24.52       23.83      2.88 o 
   1   9   6        2.59        0.63      1.42 o 
   2   9   6        9.53        5.29      1.59 o 
   3   9   6        2.94        3.41      1.56 o 
   4   9   6       28.26       25.13      1.92 o 
   5   9   6        8.00        8.37      1.83 o 
   6   9   6        6.89        4.44      2.70 o 
  -8  10   6        1.54        2.80      1.66 o 
  -7  10   6        4.57        1.89      1.43 o 
  -6  10   6        4.06        2.10      1.21 o 
  -5  10   6        2.65        3.17      1.25 o 
  -4  10   6       52.16       57.81      3.22 o 
  -3  10   6        0.07       -0.51      1.37 o 
  -2  10   6        2.10        3.67      1.26 o 
  -1  10   6       89.83      106.54      5.14 o 
   0  10   6       13.68       18.55      2.20 o 
   1  10   6        4.65        7.11      2.50 o 
   2  10   6       35.29       34.06      2.66 o 
   3  10   6       49.01       42.39      5.22 o 
   4  10   6        4.19        3.15      1.66 o 
   5  10   6        1.68        1.58      2.12 o 
  -7  11   6        1.82        3.18      2.18 o 
  -6  11   6        5.52        3.36      1.75 o 
  -5  11   6       17.89       15.96      1.81 o 
  -4  11   6        7.26        5.06      1.67 o 
  -3  11   6        3.57        0.54      1.49 o 
  -2  11   6        0.15       -2.26      1.32 o 
  -1  11   6       20.02       19.56      2.18 o 
   0  11   6        1.90       -1.06      1.67 o 
   1  11   6        0.52       -2.56      2.23 o 
   2  11   6        0.82       -1.79      2.50 o 
   3  11   6        0.37        2.05      1.80 o 
  -6  12   6        2.48        0.66      1.99 o 
  -5  12   6        2.62        0.32      2.41 o 
  -4  12   6        0.94       -3.65      2.32 o 
  -3  12   6        5.69        2.55      1.84 o 
  -2  12   6        0.07       -0.02      2.13 o 
  -1  12   6        3.95        4.27      1.97 o 
   0  12   6        0.65       -0.62      2.80 o 
   1  12   6        0.83        0.94      3.12 o 
   2  12   6        5.24        1.49      2.84 o 
  -3  13   6        0.02       -3.22      2.34 o 
  -2  13   6        0.93       -0.66      2.40 o 
  -1 -16   7        5.05       -0.95      3.47 o 
   0 -16   7        9.04        4.79      3.41 o 
   1 -16   7       16.78       12.17      3.15 o 
   2 -16   7       10.65        9.95      2.39 o 
   3 -16   7        4.52        5.53      2.40 o 
   4 -16   7        0.04       -0.92      2.95 o 
   5 -16   7        0.84       -1.44      3.13 o 
  -3 -15   7        0.20        1.74      2.28 o 
  -2 -15   7        1.36        1.83      1.81 o 
  -1 -15   7        1.16        0.42      1.71 o 
   0 -15   7        0.19       -4.04      2.96 o 
   1 -15   7       22.41       23.27      4.06 o 
   2 -15   7        8.56        6.87      3.79 o 
   3 -15   7        0.15        2.52      2.11 o 
   4 -15   7        0.62       -4.62      2.49 o 
   5 -15   7        4.85        4.39      2.94 o 
   6 -15   7       13.21        3.31      3.53 o 
  -5 -14   7        6.56        4.87      2.84 o 
  -4 -14   7        2.68        1.75      2.19 o 
  -3 -14   7       33.61       37.66      2.84 o 
  -2 -14   7        5.91        5.76      1.85 o 
  -1 -14   7        2.53       -0.69      1.59 o 
   0 -14   7       24.88       28.27      3.31 o 
   1 -14   7       12.62        9.28      1.91 o 
   2 -14   7       81.63       93.35      7.26 o 
   3 -14   7       60.51       72.46      8.18 o 
   4 -14   7       13.18       15.80      6.54 o 
   5 -14   7        1.19       -0.02      2.57 o 
   6 -14   7        4.51        3.36      1.74 o 
   7 -14   7       12.46       12.88      2.35 o 
  -6 -13   7       10.29        6.61      2.50 o 
  -5 -13   7        8.42       13.36      3.61 o 
  -4 -13   7        0.01        1.64      1.52 o 
  -3 -13   7       11.33        8.82      1.76 o 
  -2 -13   7       11.57       11.70      1.65 o 
  -1 -13   7        1.58        1.97      1.42 o 
   0 -13   7        0.17       -1.29      1.36 o 
   1 -13   7       20.55       20.87      2.44 o 
   2 -13   7       25.65       30.46      2.67 o 
   3 -13   7        8.98       10.73      2.18 o 
   4 -13   7        9.56        9.61      2.05 o 
   5 -13   7        5.74        2.32      1.58 o 
   6 -13   7        0.27        0.30      1.58 o 
   7 -13   7        8.26        8.12      1.92 o 
   8 -13   7        4.30        0.35      2.21 o 
  -7 -12   7       15.75       15.58      2.40 o 
  -6 -12   7        5.04        3.58      1.82 o 
  -5 -12   7       38.86       36.70      2.43 o 
  -4 -12   7       31.46       33.16      2.32 o 
  -3 -12   7       98.33       99.11      3.92 o 
  -2 -12   7       14.94       12.81      1.49 o 
  -1 -12   7       18.46       13.84      1.49 o 
   0 -12   7        1.50        0.48      1.32 o 
   1 -12   7       17.51       15.32      1.86 o 
   2 -12   7       33.18       29.27      2.18 o 
   3 -12   7       11.40        6.52      1.84 o 
   4 -12   7        2.12        0.64      1.38 o 
   5 -12   7       10.54       10.95      1.73 o 
   6 -12   7        0.01        0.55      1.69 o 
   7 -12   7       21.77       23.75      1.97 o 
   8 -12   7       16.54       17.43      1.85 o 
   9 -12   7        6.84        4.83      2.27 o 
  -8 -11   7       27.26       26.67      2.66 o 
  -7 -11   7       30.66       28.97      2.63 o 
  -6 -11   7       17.99       16.07      1.74 o 
  -5 -11   7       14.18       10.37      1.51 o 
  -4 -11   7       12.95       13.57      1.56 o 
  -3 -11   7        2.47        2.33      1.19 o 
  -2 -11   7        8.15        5.84      1.40 o 
  -1 -11   7        0.07        1.17      0.99 o 
   0 -11   7        0.89        0.08      0.82 o 
   1 -11   7       47.92       45.89      2.15 o 
   2 -11   7       21.22       21.88      2.13 o 
   3 -11   7       68.43       74.07      3.81 o 
   4 -11   7       34.92       38.34      2.06 o 
   5 -11   7       35.82       37.39      2.11 o 
   6 -11   7        6.08        2.86      1.08 o 
   7 -11   7        9.32        7.20      1.36 o 
   8 -11   7        1.20        0.07      1.24 o 
   9 -11   7        0.95       -0.27      1.73 o 
  -8 -10   7        6.45        9.11      1.90 o 
  -7 -10   7        3.01        4.08      1.61 o 
  -6 -10   7       16.69       14.19      1.52 o 
  -5 -10   7        7.40        7.69      1.31 o 
  -4 -10   7       14.90       16.73      1.60 o 
  -3 -10   7      170.00      164.26      4.49 o 
  -2 -10   7      682.53      641.66     13.83 o 
  -1 -10   7      117.60      123.37      3.32 o 
   0 -10   7       29.74       38.03      1.48 o 
   1 -10   7       38.05       42.78      1.91 o 
   2 -10   7       77.33       84.03      3.81 o 
   3 -10   7       43.46       44.04      2.09 o 
   4 -10   7        0.07       -0.09      0.79 o 
   5 -10   7        1.41       -1.18      0.90 o 
   6 -10   7        1.36        0.02      0.97 o 
   7 -10   7        3.51        2.50      1.12 o 
   8 -10   7       16.95       18.38      1.70 o 
   9 -10   7       25.88       23.72      1.96 o 
  10 -10   7        2.31        4.12      3.34 o 
  -9  -9   7       17.27       12.45      2.68 o 
  -8  -9   7       96.90       97.64      6.46 o 
  -7  -9   7        0.79        1.86      1.34 o 
  -6  -9   7       53.14       50.04      3.10 o 
  -5  -9   7        3.79        2.38      0.98 o 
  -4  -9   7        2.21        1.21      0.95 o 
  -3  -9   7       23.64       17.20      1.99 o 
  -2  -9   7       68.51       59.57      2.41 o 
  -1  -9   7        0.01       -0.62      0.71 o 
   0  -9   7        0.74        2.42      0.77 o 
   1  -9   7      122.51      120.73      3.32 o 
   2  -9   7      239.94      272.73      7.29 o 
   3  -9   7      159.85      156.27      3.46 o 
   4  -9   7       96.72      107.22      2.94 o 
   5  -9   7        0.03        0.09      0.88 o 
   6  -9   7      150.84      159.06      4.32 o 
   7  -9   7       52.95       61.52      2.58 o 
   8  -9   7        1.42        0.99      1.14 o 
   9  -9   7        4.72        5.92      1.32 o 
  10  -9   7        7.01        6.99      1.93 o 
  -9  -8   7        6.22        7.81      2.30 o 
  -8  -8   7        0.00       -0.46      1.53 o 
  -7  -8   7        1.37        0.20      1.10 o 
  -6  -8   7        0.30        0.02      0.82 o 
  -5  -8   7        1.49        1.83      0.86 o 
  -4  -8   7       13.97       14.13      1.28 o 
  -3  -8   7      239.04      224.91      5.41 o 
  -2  -8   7      396.85      386.02      8.56 o 
  -1  -8   7      381.07      362.03      6.68 o 
   0  -8   7      336.63      335.53      6.26 o 
   1  -8   7      496.25      488.37      8.17 o 
   2  -8   7       27.89       25.94      1.43 o 
   3  -8   7       18.84       16.80      1.12 o 
   4  -8   7       28.68       21.75      1.19 o 
   5  -8   7       19.95       13.27      1.62 o 
   6  -8   7        0.11       -0.22      0.91 o 
   7  -8   7       48.39       44.29      2.17 o 
   8  -8   7        0.49        1.63      1.10 o 
   9  -8   7       63.92       67.01      3.76 o 
  10  -8   7       10.74       10.82      2.14 o 
 -10  -7   7       11.34       16.97      3.45 o 
  -9  -7   7       20.08       18.80      2.67 o 
  -8  -7   7       30.09       34.68      3.18 o 
  -7  -7   7        3.06        0.99      4.09 o 
  -6  -7   7       39.30       41.82      2.35 o 
  -5  -7   7       56.36       53.10      2.10 o 
  -4  -7   7      137.44      132.65      3.77 o 
  -3  -7   7        0.05       -0.26      0.71 o 
  -2  -7   7        0.14       -0.86      0.59 o 
  -1  -7   7       14.48       11.44      0.95 o 
   0  -7   7      108.36      123.38      2.56 o 
   1  -7   7        0.72       -0.87      0.50 o 
   2  -7   7      250.62      249.87      5.14 o 
   3  -7   7       71.40       73.26      2.29 o 
   4  -7   7       92.46       94.21      2.95 o 
   5  -7   7       41.95       35.57      1.64 o 
   6  -7   7       72.35       76.59      2.61 o 
   7  -7   7       33.54       35.02      2.05 o 
   8  -7   7       37.22       35.99      2.18 o 
   9  -7   7        1.00        1.24      1.13 o 
  10  -7   7        1.11        0.07      1.32 o 
  11  -7   7        2.52        3.67      2.00 o 
 -10  -6   7        3.00        2.32      1.36 o 
  -9  -6   7       12.74       13.04      2.23 o 
  -8  -6   7        4.07        5.14      1.71 o 
  -7  -6   7       32.42       33.11      2.78 o 
  -6  -6   7        0.10        0.02      0.78 o 
  -5  -6   7       78.89       76.24      2.48 o 
  -4  -6   7        0.38        0.77      0.65 o 
  -3  -6   7       60.02       60.19      1.96 o 
  -2  -6   7      108.18       98.29      2.75 o 
  -1  -6   7      191.38      175.15      4.89 o 
   0  -6   7      256.89      253.57      4.73 o 
   1  -6   7      344.14      356.23      5.94 o 
   2  -6   7      329.55      319.59      5.47 o 
   3  -6   7       49.93       56.63      2.06 o 
   4  -6   7        0.84       -0.85      0.72 o 
   5  -6   7        6.10        4.22      0.99 o 
   6  -6   7       15.14       17.36      1.35 o 
   7  -6   7        3.30        1.76      0.94 o 
   8  -6   7        0.69       -1.04      0.95 o 
   9  -6   7        0.34        0.51      1.19 o 
  10  -6   7       27.58       27.64      2.16 o 
  11  -6   7       24.14       25.05      3.75 o 
 -10  -5   7       10.85        7.22      4.70 o 
  -9  -5   7       52.06       56.50      7.44 o 
  -8  -5   7       19.81       19.68      2.39 o 
  -7  -5   7       26.85       27.84      1.86 o 
  -6  -5   7       30.79       36.36      2.10 o 
  -5  -5   7     2044.68     2034.68     42.75 o 
  -4  -5   7      329.62      310.47      6.43 o 
  -3  -5   7        0.47        0.74      0.63 o 
  -2  -5   7      200.53      198.87      4.97 o 
  -1  -5   7      714.81      746.82     16.55 o 
   0  -5   7      214.51      235.13      4.73 o 
   1  -5   7      238.89      233.59      3.84 o 
   2  -5   7       52.36       63.50      1.93 o 
   3  -5   7       15.15        9.51      0.81 o 
   4  -5   7        2.75        0.82      0.85 o 
   5  -5   7      138.67      127.62      4.03 o 
   6  -5   7      245.19      254.65      6.62 o 
   7  -5   7       75.62       75.68      2.90 o 
   8  -5   7        0.88        0.48      1.67 o 
   9  -5   7       28.54       27.74      1.95 o 
  10  -5   7       16.09       16.65      2.18 o 
  11  -5   7        3.06        2.70      1.91 o 
 -11  -4   7        0.03        4.06      4.87 o 
 -10  -4   7        6.28        6.05      4.47 o 
  -9  -4   7       25.74       30.75      2.66 o 
  -8  -4   7        0.03       -1.21      1.12 o 
  -7  -4   7        1.84        4.21      2.73 o 
  -6  -4   7        1.29        0.97      1.85 o 
  -5  -4   7       87.78       69.00      5.77 o 
  -4  -4   7      747.42      729.70     16.03 o 
  -3  -4   7        4.73        5.29      0.76 o 
  -2  -4   7        5.00        4.95      1.48 o 
  -1  -4   7      261.04      274.72      6.26 o 
   0  -4   7        3.66        2.27      0.57 o 
   1  -4   7      513.93      492.29      7.09 o 
   2  -4   7      758.34      720.10     12.29 o 
   3  -4   7        3.87        2.89      0.73 o 
   4  -4   7      376.30      382.35     10.27 o 
   5  -4   7       12.06       11.45      1.21 o 
   6  -4   7       88.93       93.03      4.07 o 
   7  -4   7       20.42       20.25      1.65 o 
   8  -4   7        6.57        7.73      1.62 o 
   9  -4   7       13.99        9.84      1.46 o 
  10  -4   7        7.12        7.31      1.81 o 
  11  -4   7        0.34        1.94      1.81 o 
 -11  -3   7       36.06       51.73      7.86 o 
 -10  -3   7       12.07       15.70      5.08 o 
  -9  -3   7        0.01       -3.62      3.31 o 
  -8  -3   7        7.40        8.30      1.50 o 
  -7  -3   7        0.20       -0.89      0.98 o 
  -6  -3   7      167.07      163.63      6.37 o 
  -5  -3   7      457.52      434.90     11.34 o 
  -3  -3   7       57.64       53.53      1.67 o 
  -2  -3   7      162.78      146.72      3.37 o 
  -1  -3   7       15.68       13.92      0.96 o 
   0  -3   7      322.13      305.52      5.72 o 
   1  -3   7       84.03       79.61      1.70 o 
   2  -3   7        0.65       -0.35      0.59 o 
   3  -3   7       11.10       12.79      1.28 o 
   4  -3   7        2.58       -0.52      1.08 o 
   5  -3   7       55.05       51.04      2.30 o 
   6  -3   7      305.62      303.20      7.70 o 
   7  -3   7       15.25       15.13      2.27 o 
   8  -3   7       30.91       29.68      1.90 o 
   9  -3   7       15.10       12.95      1.54 o 
  10  -3   7       15.26       14.89      1.98 o 
  11  -3   7        0.16        0.02      1.73 o 
 -11  -2   7        0.02       -4.01      4.28 o 
 -10  -2   7        3.42        4.85      4.16 o 
  -9  -2   7        2.10        1.89      2.01 o 
  -8  -2   7        8.77        8.80      1.51 o 
  -7  -2   7        3.25        1.27      2.18 o 
  -6  -2   7       39.29       40.05      2.67 o 
  -5  -2   7       47.12       50.60      2.86 o 
  -3  -2   7       20.91       20.12      0.99 o 
  -2  -2   7      164.46      168.03      3.75 o 
  -1  -2   7        1.93        4.22      0.90 o 
   0  -2   7        5.80        5.11      0.70 o 
   1  -2   7       57.47       53.76      1.47 o 
   2  -2   7       75.82       60.67      1.81 o 
   3  -2   7      417.96      395.27      9.51 o 
   4  -2   7       43.11       45.56      2.26 o 
   5  -2   7      100.41      105.18      3.40 o 
   6  -2   7        5.20        2.58      1.29 o 
   7  -2   7        0.04       -0.85      0.98 o 
   8  -2   7        1.68       -0.20      1.03 o 
   9  -2   7        3.12        0.79      1.12 o 
  10  -2   7        0.04       -1.75      1.40 o 
  11  -2   7        0.82       -1.27      1.71 o 
 -11  -1   7       24.65       26.49      4.50 o 
 -10  -1   7       56.97       71.12      8.58 o 
  -9  -1   7       62.52       66.65      3.79 o 
  -8  -1   7      154.00      144.07      5.91 o 
  -7  -1   7      262.37      250.96      9.07 o 
  -6  -1   7       29.43       33.10      2.03 o 
  -5  -1   7        8.86       10.01      0.92 o 
  -4  -1   7       50.32       23.20      3.18 o 
  -3  -1   7        0.99        0.71      0.53 o 
  -2  -1   7       61.13       56.21      2.43 o 
  -1  -1   7      102.68      120.07      3.31 o 
   0  -1   7      239.22      269.78      5.81 o 
   1  -1   7       74.64       75.47      1.85 o 
   2  -1   7      335.20      341.25      5.70 o 
   3  -1   7      143.33      142.66      3.79 o 
   4  -1   7        8.30        8.59      1.22 o 
   5  -1   7        5.04        3.28      0.97 o 
   6  -1   7        4.77        1.08      0.98 o 
   7  -1   7        0.16        0.38      0.95 o 
   8  -1   7        2.38        2.31      1.10 o 
   9  -1   7       19.28       19.50      1.70 o 
  10  -1   7        4.95        3.53      1.59 o 
 -11   0   7       38.93       47.60      5.30 o 
 -10   0   7        0.97        1.42      1.40 o 
  -9   0   7      124.96      117.69      4.65 o 
  -8   0   7        6.58        8.39      1.82 o 
  -7   0   7        6.32        5.87      2.19 o 
  -6   0   7       86.01       93.58      2.87 o 
  -5   0   7      280.85      269.66      5.77 o 
  -4   0   7      234.00      241.28      5.69 o 
  -3   0   7      877.44      903.45     18.05 o 
  -2   0   7        5.24        1.63      0.58 o 
  -1   0   7      104.01       86.54      2.30 o 
   0   0   7       91.82      100.61      3.31 o 
   1   0   7     1428.74     1466.05     23.52 o 
   2   0   7      502.79      532.38      7.90 o 
   3   0   7       37.11       41.69      1.66 o 
   4   0   7       51.18       65.56      2.45 o 
   5   0   7       18.09       13.35      1.35 o 
   6   0   7        2.04        1.87      1.02 o 
   7   0   7        0.85        1.24      1.01 o 
   8   0   7        0.17       -0.01      1.21 o 
   9   0   7        1.15        2.83      1.62 o 
  10   0   7        3.43        7.18      1.81 o 
 -11   1   7       37.61       45.87      3.86 o 
 -10   1   7       42.84       48.67      4.47 o 
  -9   1   7      289.68      294.09     10.55 o 
  -8   1   7      149.01      161.41      4.95 o 
  -7   1   7      497.74      501.91     12.28 o 
  -6   1   7      470.29      458.46      8.82 o 
  -5   1   7       77.66       66.00      2.01 o 
  -4   1   7       23.88       19.74      1.41 o 
  -3   1   7       37.59       32.06      2.42 o 
  -2   1   7        1.39        1.05      0.77 o 
  -1   1   7        3.77        6.02      0.69 o 
   0   1   7       82.63       88.79      3.09 o 
   1   1   7       58.83       57.23      2.59 o 
   2   1   7       41.23       40.87      1.37 o 
   3   1   7      599.13      625.35     12.38 o 
   4   1   7       88.96       83.13      3.16 o 
   5   1   7      213.55      223.99      5.66 o 
   6   1   7       25.90       24.73      1.71 o 
   7   1   7        5.40        8.38      1.29 o 
   8   1   7       22.53       23.60      1.84 o 
   9   1   7        2.64        5.14      1.45 o 
  10   1   7        0.25       -1.27      2.31 o 
 -11   2   7       23.51       22.57      4.13 o 
 -10   2   7       25.66       26.68      4.22 o 
  -9   2   7       15.26       16.35      1.82 o 
  -8   2   7        2.47        2.26      1.29 o 
  -7   2   7       24.39       27.11      1.60 o 
  -6   2   7       32.66       30.23      1.29 o 
  -5   2   7       38.52       43.23      1.70 o 
  -4   2   7      301.17      320.70      6.47 o 
  -3   2   7      694.28      727.51     16.58 o 
  -2   2   7      127.87      130.93      3.07 o 
  -1   2   7       75.60       70.62      1.74 o 
   0   2   7      549.48      567.79      8.26 o 
   1   2   7      438.17      438.70      8.62 o 
   2   2   7       89.27       83.92      2.44 o 
   3   2   7       11.18        9.42      1.17 o 
   4   2   7        0.01       -1.90      0.95 o 
   5   2   7       19.09       18.26      1.61 o 
   6   2   7        7.90        7.61      1.27 o 
   7   2   7       10.36        8.03      1.38 o 
   8   2   7        6.84        5.08      1.41 o 
   9   2   7        3.44        4.04      1.45 o 
  10   2   7        1.32        1.23      2.13 o 
 -11   3   7        0.41       -0.37      1.98 o 
 -10   3   7       18.86       14.87      2.02 o 
  -9   3   7       96.47      106.41      4.17 o 
  -8   3   7       99.37      109.33      3.51 o 
  -7   3   7      163.07      174.60      4.11 o 
  -6   3   7      174.45      182.61      4.21 o 
  -5   3   7      212.81      219.23      4.83 o 
  -4   3   7      144.32      148.12      3.60 o 
  -3   3   7       38.34       35.20      2.65 o 
  -2   3   7        3.97        4.17      0.78 o 
  -1   3   7       56.08       56.64      1.69 o 
   0   3   7        2.10        0.41      0.61 o 
   1   3   7        3.45        3.30      0.71 o 
   2   3   7       49.18       50.16      1.68 o 
   3   3   7      162.73      168.53      4.81 o 
   4   3   7      135.36      133.85      5.72 o 
   5   3   7      142.16      143.43      4.56 o 
   6   3   7       35.47       34.86      2.24 o 
   7   3   7       15.20       11.72      1.94 o 
   8   3   7        1.62        2.75      1.67 o 
   9   3   7        3.03        5.45      3.22 o 
 -11   4   7        5.62        3.93      3.81 o 
 -10   4   7       30.99       26.90      2.91 o 
  -9   4   7        1.11        0.67      1.29 o 
  -8   4   7        0.53       -1.26      0.95 o 
  -7   4   7       78.70       85.20      2.72 o 
  -6   4   7       17.39       20.70      1.44 o 
  -5   4   7       57.94       62.06      2.29 o 
  -4   4   7      222.91      239.22      5.58 o 
  -3   4   7       15.58       17.30      1.27 o 
  -2   4   7       25.71       33.34      1.82 o 
  -1   4   7      537.49      534.60      8.47 o 
   0   4   7      388.36      395.84      6.44 o 
   1   4   7      192.59      192.49      3.74 o 
   2   4   7      127.69      132.50      3.18 o 
   3   4   7       11.91       11.61      1.22 o 
   4   4   7        1.09        1.57      1.60 o 
   5   4   7       13.09       10.04      1.59 o 
   6   4   7       25.79       21.51      3.20 o 
   7   4   7        0.01       -1.84      1.43 o 
   8   4   7        0.35       -0.05      1.41 o 
   9   4   7        2.08        1.76      2.10 o 
 -11   5   7        9.67       11.15      2.67 o 
 -10   5   7        0.53        1.16      1.54 o 
  -9   5   7        0.92        2.71      1.48 o 
  -8   5   7       21.55       24.66      1.75 o 
  -7   5   7       28.78       25.98      1.77 o 
  -6   5   7      427.91      457.63      9.85 o 
  -5   5   7       66.73       68.62      2.48 o 
  -4   5   7        0.10        0.74      0.99 o 
  -3   5   7        0.16        0.89      1.01 o 
  -2   5   7      688.60      699.63     10.90 o 
  -1   5   7        2.24        5.57      1.03 o 
   0   5   7      228.83      239.89      4.89 o 
   1   5   7       11.63       11.85      1.02 o 
   2   5   7       28.63       28.27      1.39 o 
   3   5   7       10.06        8.70      1.22 o 
   4   5   7       20.45       19.05      1.83 o 
   5   5   7       37.49       44.46      4.95 o 
   6   5   7       57.17       65.65      3.19 o 
   7   5   7        2.08        3.23      1.79 o 
   8   5   7       18.34       19.82      2.93 o 
 -10   6   7       18.97       19.15      2.88 o 
  -9   6   7        0.80        1.59      1.52 o 
  -8   6   7        2.28        0.08      1.25 o 
  -7   6   7       74.90       79.08      2.98 o 
  -6   6   7        6.66        6.04      1.22 o 
  -5   6   7       43.79       39.98      1.93 o 
  -4   6   7        0.18       -0.02      0.91 o 
  -3   6   7        0.22        0.60      0.84 o 
  -2   6   7       31.92       36.81      1.49 o 
  -1   6   7        3.00        2.90      0.97 o 
   0   6   7      132.54      131.66      3.85 o 
   1   6   7      202.97      206.89      4.83 o 
   2   6   7       13.52        9.94      2.04 o 
   3   6   7       19.77       15.25      1.48 o 
   4   6   7        2.03        0.03      1.20 o 
   5   6   7        4.53        6.37      1.58 o 
   6   6   7        1.01        2.20      1.64 o 
   7   6   7        1.14        3.36      1.79 o 
   8   6   7        2.85        1.97      2.09 o 
 -10   7   7        2.62        2.20      2.77 o 
  -9   7   7        8.61        7.52      3.25 o 
  -8   7   7       13.67       11.75      1.57 o 
  -7   7   7        1.56       -0.74      1.23 o 
  -6   7   7       32.42       34.84      2.56 o 
  -5   7   7       23.30       20.24      1.66 o 
  -4   7   7        8.97        8.84      1.18 o 
  -3   7   7       14.29       16.60      1.37 o 
  -2   7   7       11.26       12.68      1.22 o 
  -1   7   7        1.42        0.52      1.16 o 
   0   7   7        0.16       -1.54      1.08 o 
   1   7   7       12.73       11.69      1.35 o 
   2   7   7       31.31       24.80      2.03 o 
   3   7   7        5.81        4.85      1.28 o 
   4   7   7        0.08        0.32      1.29 o 
   5   7   7       23.97       21.42      2.26 o 
   6   7   7        0.97        1.92      1.60 o 
   7   7   7        1.11       -2.33      1.99 o 
  -9   8   7        4.26        2.43      2.73 o 
  -8   8   7        0.15        0.40      1.43 o 
  -7   8   7        0.94        0.03      1.21 o 
  -6   8   7        0.05       -2.19      1.10 o 
  -5   8   7        6.90        3.38      1.17 o 
  -4   8   7       36.65       38.96      1.84 o 
  -3   8   7       38.07       41.66      3.11 o 
  -2   8   7        1.27        0.54      1.24 o 
  -1   8   7        3.21        3.79      1.31 o 
   0   8   7        0.68        1.49      1.47 o 
   1   8   7        0.17        0.74      1.37 o 
   2   8   7       12.55        9.71      1.69 o 
   3   8   7       14.84       14.72      1.81 o 
   4   8   7        6.17        3.78      1.53 o 
   5   8   7        0.20        1.41      1.62 o 
   6   8   7        0.46       -1.83      4.47 o 
  -9   9   7       11.37       10.99      3.16 o 
  -8   9   7       13.10       10.84      2.44 o 
  -7   9   7        1.32        1.93      1.46 o 
  -6   9   7        0.29        0.03      1.24 o 
  -5   9   7        0.49       -0.65      1.14 o 
  -4   9   7        0.01        1.28      1.23 o 
  -3   9   7       18.50       26.75      2.70 o 
  -2   9   7        2.79        2.55      1.20 o 
  -1   9   7        7.35        5.78      1.45 o 
   0   9   7       13.74       11.73      1.92 o 
   1   9   7        1.50       -1.11      2.10 o 
   2   9   7        0.00        0.54      1.76 o 
   3   9   7        0.53       -0.67      1.52 o 
   4   9   7        3.59        1.80      1.89 o 
   5   9   7        0.49       -3.58      1.98 o 
  -8  10   7        5.61        4.29      2.15 o 
  -7  10   7        0.06       -0.36      1.90 o 
  -6  10   7        2.31       -0.30      1.29 o 
  -5  10   7        0.01       -0.34      1.23 o 
  -4  10   7       26.91       25.90      1.88 o 
  -3  10   7       46.14       45.20      2.83 o 
  -2  10   7       45.31       46.68      4.64 o 
  -1  10   7        4.42        6.24      1.94 o 
   0  10   7       21.38       15.51      2.05 o 
   1  10   7        0.32       -0.78      2.24 o 
   2  10   7        0.60       -0.55      2.21 o 
   3  10   7        6.07        4.49      1.79 o 
   4  10   7        4.56        3.44      2.18 o 
  -6  11   7        3.09        2.01      2.03 o 
  -5  11   7        0.06        0.61      1.68 o 
  -4  11   7        3.42        3.28      1.93 o 
  -3  11   7        1.24        2.17      1.80 o 
  -2  11   7        6.93        4.33      1.95 o 
  -1  11   7        3.15        2.52      2.52 o 
   0  11   7        7.14        3.05      2.87 o 
   1  11   7        0.40       -3.38      2.66 o 
   2  11   7        0.01       -2.76      2.49 o 
  -4  12   7       18.36       16.25      6.97 o 
  -3  12   7        6.45        1.59      2.63 o 
  -2  12   7        2.31        1.61      2.46 o 
  -1  12   7        8.88        5.90      2.66 o 
   0  12   7        6.63        3.32      2.96 o 
  -1 -16   8        2.27        0.83      2.90 o 
   0 -16   8        0.09       -3.63      2.66 o 
   1 -16   8        0.16       -1.46      2.33 o 
   2 -16   8        0.00       -2.33      2.99 o 
   3 -16   8        0.99       -0.56      2.54 o 
   4 -16   8        0.00        0.01      3.18 o 
  -3 -15   8        4.00        2.04      2.35 o 
  -2 -15   8        0.98       -0.03      1.84 o 
  -1 -15   8        0.01        0.44      1.84 o 
   0 -15   8        7.28        7.38      2.68 o 
   1 -15   8        5.73        6.93      2.57 o 
   2 -15   8       22.81       25.06      5.33 o 
   3 -15   8       31.04       37.73      4.83 o 
   4 -15   8       29.54       30.51      6.13 o 
   5 -15   8        4.74        7.03      3.03 o 
   6 -15   8        2.87        6.10      3.71 o 
  -4 -14   8       80.98       96.14      5.13 o 
  -3 -14   8       32.20       34.68      2.74 o 
  -2 -14   8       85.14      101.00      4.44 o 
  -1 -14   8       29.54       29.92      2.56 o 
   0 -14   8        4.06        1.56      2.42 o 
   1 -14   8        9.15       10.48      2.59 o 
   2 -14   8        0.86        0.24      1.95 o 
   3 -14   8        3.75        2.58      2.15 o 
   4 -14   8        0.04        1.39      2.50 o 
   5 -14   8       10.19        7.25      3.56 o 
   6 -14   8        8.51        6.72      3.06 o 
   7 -14   8        0.00        0.17      2.56 o 
  -6 -13   8       19.16       21.88      2.69 o 
  -5 -13   8        5.37        6.83      2.12 o 
  -4 -13   8       28.43       26.15      2.81 o 
  -3 -13   8        0.08       -0.91      1.45 o 
  -2 -13   8        0.19       -0.04      1.28 o 
  -1 -13   8        1.69        2.40      1.96 o 
   0 -13   8       11.56        8.42      1.70 o 
   1 -13   8        5.09        4.89      1.66 o 
   2 -13   8        1.66        0.00      1.79 o 
   3 -13   8       45.26       47.25      3.31 o 
   4 -13   8       78.50       98.85      9.50 o 
   5 -13   8       20.90       14.45      3.15 o 
   6 -13   8       19.07       24.18      2.40 o 
   7 -13   8       10.22       12.02      2.14 o 
   8 -13   8       29.25       28.47      5.07 o 
  -7 -12   8        0.39       -0.10      1.94 o 
  -6 -12   8        1.01        1.26      1.72 o 
  -5 -12   8        9.77        7.16      1.60 o 
  -4 -12   8       23.29       23.49      2.10 o 
  -3 -12   8      169.77      182.49      5.58 o 
  -2 -12   8       75.00       76.44      2.67 o 
  -1 -12   8       92.78       89.92      2.77 o 
   0 -12   8       48.91       53.14      2.63 o 
   1 -12   8       36.40       37.79      2.52 o 
   2 -12   8        0.25       -1.36      1.60 o 
   3 -12   8        4.43        4.35      1.79 o 
   4 -12   8        2.73       -0.69      1.64 o 
   5 -12   8        3.61        2.83      1.52 o 
   6 -12   8        1.60        1.61      1.51 o 
   7 -12   8       24.97       23.71      2.07 o 
   8 -12   8       11.74       12.42      2.52 o 
   9 -12   8        5.28        5.46      2.37 o 
  -7 -11   8       22.86       17.48      2.34 o 
  -6 -11   8       25.61       26.38      2.03 o 
  -5 -11   8       17.70       15.28      1.69 o 
  -4 -11   8       17.93       20.19      1.82 o 
  -3 -11   8       17.42       13.15      1.59 o 
  -2 -11   8       22.53       20.34      1.47 o 
  -1 -11   8       21.92       22.33      1.69 o 
   0 -11   8       31.94       33.38      1.74 o 
   1 -11   8        0.46       -0.47      0.99 o 
   2 -11   8       45.91       48.79      3.09 o 
   3 -11   8       56.78       61.15      3.49 o 
   4 -11   8        6.64        5.46      1.25 o 
   5 -11   8       28.73       29.17      2.28 o 
   6 -11   8       66.87       74.27      3.00 o 
   7 -11   8       51.74       63.04      4.19 o 
   8 -11   8       20.26       19.40      1.92 o 
   9 -11   8        3.93        2.67      2.03 o 
  -8 -10   8        2.05        1.07      1.65 o 
  -7 -10   8       20.78       21.48      2.29 o 
  -6 -10   8        1.43        1.87      1.15 o 
  -5 -10   8        0.14        0.83      1.05 o 
  -4 -10   8        0.15       -0.41      1.03 o 
  -3 -10   8       18.87       19.19      1.70 o 
  -2 -10   8        0.07       -0.89      0.98 o 
  -1 -10   8      115.00      118.25      2.99 o 
   0 -10   8      226.88      223.22      5.42 o 
   1 -10   8      229.94      244.40      8.27 o 
   2 -10   8       13.12       15.86      1.99 o 
   3 -10   8        0.97       -0.44      1.01 o 
   4 -10   8        4.58        4.31      1.18 o 
   5 -10   8       26.49       26.79      1.65 o 
   6 -10   8       10.06        5.30      1.14 o 
   7 -10   8        0.24        0.03      1.13 o 
   8 -10   8        0.04        0.42      1.22 o 
   9 -10   8       11.32       12.99      2.34 o 
  10 -10   8        9.01        8.42      2.30 o 
  -9  -9   8        0.09       -0.17      1.52 o 
  -8  -9   8        2.24        1.60      1.59 o 
  -7  -9   8        6.09        5.00      1.69 o 
  -6  -9   8       63.67       66.94      2.70 o 
  -5  -9   8        0.32       -0.18      0.92 o 
  -4  -9   8        1.11        0.86      0.95 o 
  -3  -9   8      149.11      130.00      3.89 o 
  -2  -9   8        2.93        1.82      0.94 o 
  -1  -9   8       32.03       27.77      1.53 o 
   0  -9   8      430.21      406.47      7.54 o 
   1  -9   8      162.29      160.79      4.32 o 
   2  -9   8       13.59       17.22      1.63 o 
   3  -9   8        9.17       10.90      1.32 o 
   4  -9   8        6.23        8.27      0.97 o 
   5  -9   8      146.62      141.93      3.64 o 
   6  -9   8        1.35        2.05      1.01 o 
   7  -9   8        0.09        0.72      1.08 o 
   8  -9   8       59.79       64.95      3.44 o 
   9  -9   8       37.11       38.57      2.32 o 
  10  -9   8        1.10        1.59      2.02 o 
  -9  -8   8        4.11        5.01      1.61 o 
  -8  -8   8        0.23       -0.82      1.21 o 
  -7  -8   8        1.88       -0.02      1.18 o 
  -6  -8   8       38.97       37.18      2.35 o 
  -5  -8   8       91.72       91.04      3.08 o 
  -4  -8   8       36.94       35.00      1.73 o 
  -3  -8   8       10.31        8.88      1.03 o 
  -2  -8   8       58.25       52.77      2.38 o 
  -1  -8   8        0.10       -0.24      0.81 o 
   0  -8   8      235.45      233.48      4.83 o 
   1  -8   8     1114.34     1075.72     18.51 o 
   2  -8   8      158.17      152.24      3.73 o 
   3  -8   8       46.48       42.75      1.75 o 
   4  -8   8        1.10       -0.95      0.76 o 
   5  -8   8       22.33       20.04      1.61 o 
   6  -8   8        0.60       -1.12      1.01 o 
   7  -8   8        0.03       -0.76      1.15 o 
   8  -8   8        3.86        3.22      1.21 o 
   9  -8   8       14.52       14.32      1.99 o 
  10  -8   8        0.37        1.08      2.06 o 
 -10  -7   8        3.44        1.98      2.87 o 
  -9  -7   8       13.89       13.15      2.34 o 
  -8  -7   8        0.37        0.99      1.23 o 
  -7  -7   8        0.79        1.61      1.09 o 
  -6  -7   8       14.14       14.06      1.19 o 
  -5  -7   8        7.47        4.77      0.85 o 
  -4  -7   8       46.71       40.69      1.71 o 
  -3  -7   8       32.12       27.86      1.67 o 
  -2  -7   8       87.10       83.49      2.93 o 
  -1  -7   8       13.26       15.16      1.14 o 
   0  -7   8        0.33       -0.68      0.69 o 
   1  -7   8       62.85       56.52      1.86 o 
   2  -7   8       62.16       59.83      1.95 o 
   3  -7   8       70.39       74.68      2.33 o 
   4  -7   8      100.46       77.08      2.64 o 
   5  -7   8       32.54       24.30      1.64 o 
   6  -7   8        0.12       -1.94      0.97 o 
   7  -7   8        0.13       -1.68      1.11 o 
   8  -7   8       13.19       11.28      1.60 o 
   9  -7   8       20.58       17.22      1.89 o 
  10  -7   8       10.42        7.46      2.94 o 
 -10  -6   8        0.06       -1.12      1.61 o 
  -9  -6   8        9.46        9.65      2.53 o 
  -8  -6   8       15.74       15.71      2.27 o 
  -7  -6   8       96.10       90.61      4.81 o 
  -6  -6   8       74.48       69.41      2.42 o 
  -5  -6   8        6.54        3.36      0.83 o 
  -4  -6   8       79.15       83.59      2.79 o 
  -3  -6   8      504.70      493.63     11.27 o 
  -2  -6   8      103.39      100.53      3.16 o 
  -1  -6   8        8.70       11.56      0.80 o 
   0  -6   8      109.92       97.77      2.20 o 
   1  -6   8      314.86      295.53      5.51 o 
   2  -6   8      193.18      177.22      3.64 o 
   3  -6   8       73.83       70.62      2.23 o 
   4  -6   8       13.56       12.89      1.28 o 
   5  -6   8        4.82        2.82      1.02 o 
   6  -6   8        1.00       -0.59      1.01 o 
   7  -6   8       14.79       13.75      1.60 o 
   8  -6   8        7.88        9.23      1.56 o 
   9  -6   8        6.77        4.17      1.44 o 
  10  -6   8        0.12        1.34      1.75 o 
 -10  -5   8       31.49       28.52      2.82 o 
  -9  -5   8       54.36       60.99      4.00 o 
  -8  -5   8      112.34      115.84      5.50 o 
  -7  -5   8       13.36       15.57      2.86 o 
  -6  -5   8       33.35       36.90      2.04 o 
  -5  -5   8        6.10        6.31      0.91 o 
  -4  -5   8      264.62      255.96      6.27 o 
  -3  -5   8      447.97      441.70     10.17 o 
  -2  -5   8       46.30       35.15      1.91 o 
  -1  -5   8      104.46       97.71      2.61 o 
   0  -5   8       98.04       95.83      2.27 o 
   1  -5   8       14.66       13.67      0.84 o 
   2  -5   8      156.27      160.53      3.37 o 
   3  -5   8      274.81      289.42      5.46 o 
   4  -5   8       27.44       27.56      1.63 o 
   5  -5   8        0.01        0.43      1.00 o 
   6  -5   8       22.40       16.89      1.56 o 
   7  -5   8       22.39       22.93      2.19 o 
   8  -5   8       15.40       12.92      2.92 o 
   9  -5   8       12.62        9.92      1.88 o 
  10  -5   8       10.47       13.01      2.18 o 
 -11  -4   8       28.12       39.67      7.34 o 
 -10  -4   8        0.48       -1.15      1.44 o 
  -9  -4   8       13.92       14.67      2.13 o 
  -8  -4   8        8.69        6.88      1.68 o 
  -7  -4   8       97.55       94.32      8.40 o 
  -6  -4   8        7.71        6.88      1.06 o 
  -5  -4   8       22.83       20.28      1.28 o 
  -4  -4   8       16.88       15.19      1.17 o 
  -3  -4   8      212.01      211.39      5.33 o 
  -2  -4   8      535.22      508.67     13.24 o 
  -1  -4   8       65.47       61.56      2.00 o 
   0  -4   8      227.23      269.86      5.25 o 
   1  -4   8      173.66      183.12      3.41 o 
   2  -4   8      101.03       99.61      2.42 o 
   3  -4   8        9.33       12.18      1.05 o 
   4  -4   8       49.07       45.06      1.94 o 
   5  -4   8       33.98       37.59      2.37 o 
   6  -4   8      163.62      186.28      5.32 o 
   7  -4   8       78.32       87.37      3.30 o 
   8  -4   8       10.11       11.63      1.77 o 
   9  -4   8        5.16        4.56      1.39 o 
  10  -4   8        0.00       -0.50      1.49 o 
 -11  -3   8       18.39       26.86      6.59 o 
 -10  -3   8       38.20       34.98      6.03 o 
  -9  -3   8      140.90      138.94      6.10 o 
  -8  -3   8      255.35      260.91      9.72 o 
  -7  -3   8      139.77      132.67      5.75 o 
  -6  -3   8       56.52       56.45      3.76 o 
  -5  -3   8       93.24       86.45      3.70 o 
  -4  -3   8       67.82       54.65      2.12 o 
  -3  -3   8       38.18       34.30      1.42 o 
  -2  -3   8        0.00       -1.03      0.98 o 
  -1  -3   8       12.90       11.98      0.91 o 
   0  -3   8        3.31        3.52      1.22 o 
   1  -3   8       43.26       42.13      1.28 o 
   2  -3   8      334.33      329.42      5.65 o 
   3  -3   8      430.95      437.12      8.51 o 
   4  -3   8       13.52       12.64      1.21 o 
   5  -3   8        0.45       -1.15      0.93 o 
   6  -3   8       14.66       15.15      1.56 o 
   7  -3   8       88.10      100.67      3.57 o 
   8  -3   8       19.77       17.60      1.73 o 
   9  -3   8        5.02        3.42      1.26 o 
  10  -3   8        0.99        0.90      2.09 o 
 -11  -2   8       14.36       15.40      5.83 o 
 -10  -2   8       20.31       20.54      2.44 o 
  -9  -2   8        6.22        4.70      1.62 o 
  -8  -2   8       16.09       11.37      3.48 o 
  -7  -2   8        5.40        4.72      1.48 o 
  -6  -2   8        0.55       -0.77      0.81 o 
  -5  -2   8       11.06       10.20      0.98 o 
  -4  -2   8      384.99      382.16      7.94 o 
  -3  -2   8      302.10      313.96      6.64 o 
  -2  -2   8      413.77      416.85     10.99 o 
  -1  -2   8      544.56      536.79      9.68 o 
   0  -2   8     1627.68     1706.78     32.05 o 
   1  -2   8      512.78      527.05      8.22 o 
   2  -2   8      139.57      155.20      3.07 o 
   3  -2   8        0.05       -1.37      0.69 o 
   4  -2   8        4.61        4.63      1.04 o 
   5  -2   8       11.00       13.88      2.11 o 
   6  -2   8       13.13       10.59      1.33 o 
   7  -2   8        1.33        0.08      1.11 o 
   8  -2   8        2.15        1.86      1.19 o 
   9  -2   8        0.20        0.17      1.29 o 
  10  -2   8       12.30       13.33      2.09 o 
 -11  -1   8        3.59        9.67      4.40 o 
 -10  -1   8       17.59       16.23      2.01 o 
  -9  -1   8      130.23      123.69      5.58 o 
  -8  -1   8       71.40       70.30      3.92 o 
  -7  -1   8      171.50      181.80      7.20 o 
  -6  -1   8      423.72      423.22     12.25 o 
  -5  -1   8      254.59      239.94      5.30 o 
  -4  -1   8       15.09       13.60      1.08 o 
  -3  -1   8       22.83       19.01      1.32 o 
  -2  -1   8        0.10       -1.08      0.63 o 
  -1  -1   8        3.51        0.72      0.61 o 
   0  -1   8        3.40        1.36      0.62 o 
   1  -1   8        5.94        6.48      0.76 o 
   2  -1   8       55.34       53.91      1.57 o 
   3  -1   8      158.71      155.33      4.38 o 
   4  -1   8      286.05      283.14      6.17 o 
   5  -1   8      244.77      259.10      6.35 o 
   6  -1   8       51.04       55.75      2.43 o 
   7  -1   8       12.18       13.46      1.47 o 
   8  -1   8        8.48        7.26      1.43 o 
   9  -1   8        3.89        2.32      1.28 o 
  10  -1   8        2.29       -1.15      2.08 o 
 -11   0   8       35.40       46.81      5.56 o 
 -10   0   8        0.26       -0.55      2.00 o 
  -9   0   8       16.10       14.51      2.92 o 
  -8   0   8       27.45       22.90      2.45 o 
  -7   0   8      102.86       97.15      5.80 o 
  -6   0   8        0.01       -0.04      0.71 o 
  -5   0   8       38.30       33.29      1.75 o 
  -4   0   8      457.69      468.22      9.00 o 
  -3   0   8      586.96      574.75     11.88 o 
  -2   0   8      286.73      319.56      7.81 o 
  -1   0   8       56.28       57.90      1.65 o 
   0   0   8      260.50      262.78      4.92 o 
   1   0   8      729.73      747.96     12.82 o 
   2   0   8      288.82      290.94      5.29 o 
   3   0   8       10.02        9.17      1.15 o 
   4   0   8       23.28       22.87      1.49 o 
   5   0   8       25.96       27.59      1.85 o 
   6   0   8        2.86        4.05      1.20 o 
   7   0   8        2.52        0.83      1.16 o 
   8   0   8       24.98       24.30      1.96 o 
   9   0   8        0.08        1.02      1.35 o 
  10   0   8        5.83        5.17      2.28 o 
 -11   1   8        0.69       -0.99      3.56 o 
 -10   1   8        8.32       10.02      1.99 o 
  -9   1   8        1.03        0.83      1.59 o 
  -8   1   8        0.08        0.17      1.39 o 
  -7   1   8      148.13      154.56      3.66 o 
  -6   1   8       79.36       84.21      2.47 o 
  -5   1   8      101.07       98.04      2.47 o 
  -4   1   8      285.65      268.65      5.62 o 
  -3   1   8        5.43        7.35      1.07 o 
  -2   1   8       16.65       15.92      1.18 o 
  -1   1   8       74.72       86.59      2.32 o 
   0   1   8      258.86      290.02      4.84 o 
   1   1   8        0.02       -1.38      0.69 o 
   2   1   8       59.77       57.68      1.83 o 
   3   1   8        0.12        0.57      0.92 o 
   4   1   8      352.34      353.94      7.56 o 
   5   1   8      235.21      254.53      8.36 o 
   6   1   8       21.57       21.43      1.80 o 
   7   1   8       29.47       29.94      2.04 o 
   8   1   8       33.15       32.71      2.27 o 
   9   1   8        0.50        2.61      2.17 o 
 -11   2   8        5.78        7.61      2.00 o 
 -10   2   8        5.88        8.42      2.67 o 
  -9   2   8       10.76        6.80      1.86 o 
  -8   2   8        1.36        1.69      1.04 o 
  -7   2   8        4.69        4.99      1.02 o 
  -6   2   8       38.93       39.72      1.74 o 
  -5   2   8        0.73       -0.71      0.78 o 
  -4   2   8        0.29       -0.24      1.32 o 
  -3   2   8        3.65        0.95      0.89 o 
  -2   2   8       10.07        7.70      1.05 o 
  -1   2   8        2.21       -0.11      0.72 o 
   0   2   8       54.56       66.31      1.72 o 
   1   2   8       47.62       50.35      1.58 o 
   2   2   8       78.99       84.60      2.47 o 
   3   2   8       61.13       65.65      2.58 o 
   4   2   8       69.41       79.07      2.85 o 
   5   2   8        0.97        1.42      1.40 o 
   6   2   8        0.96        2.41      1.22 o 
   7   2   8       14.38       14.63      2.03 o 
   8   2   8        5.40        4.06      1.56 o 
   9   2   8        2.66        0.75      2.87 o 
 -11   3   8        4.14       -0.20      1.99 o 
 -10   3   8       21.75       22.71      3.32 o 
  -9   3   8       41.35       39.14      3.05 o 
  -8   3   8       35.78       36.53      4.30 o 
  -7   3   8        0.28        0.60      1.28 o 
  -6   3   8       41.79       45.65      2.02 o 
  -5   3   8      128.33      137.64      3.78 o 
  -4   3   8       12.81       15.69      1.52 o 
  -3   3   8       24.33       20.93      1.49 o 
  -2   3   8        5.90        4.74      0.88 o 
  -1   3   8       15.11       15.36      1.05 o 
   0   3   8        5.94        4.21      0.82 o 
   1   3   8        5.79        3.08      1.02 o 
   2   3   8      160.20      160.03      3.53 o 
   3   3   8       21.47       24.12      1.68 o 
   4   3   8        7.24       10.14      1.42 o 
   5   3   8       40.01       43.64      2.55 o 
   6   3   8       15.99       13.81      1.72 o 
   7   3   8       10.15        7.15      1.64 o 
   8   3   8        2.57        2.12      1.75 o 
   9   3   8        5.85        3.16      3.49 o 
 -10   4   8        9.82        7.59      1.71 o 
  -9   4   8        8.34        8.70      1.62 o 
  -8   4   8        2.16       -1.44      1.10 o 
  -7   4   8       46.45       46.36      2.64 o 
  -6   4   8        2.30        0.47      1.01 o 
  -5   4   8      272.68      281.28      6.54 o 
  -4   4   8      317.35      310.88      6.47 o 
  -3   4   8        7.22        7.22      1.09 o 
  -2   4   8        3.21        3.19      0.90 o 
  -1   4   8      177.51      176.36      3.61 o 
   0   4   8       17.50       18.02      1.93 o 
   1   4   8       89.79       87.46      2.46 o 
   2   4   8       86.93       94.99      2.57 o 
   3   4   8       40.62       44.19      2.22 o 
   4   4   8       14.42       15.20      1.60 o 
   5   4   8        5.16        4.03      1.42 o 
   6   4   8        0.32       -0.70      1.34 o 
   7   4   8        1.31        1.42      1.49 o 
   8   4   8        1.14        2.91      1.95 o 
 -10   5   8        0.82       -0.84      2.29 o 
  -9   5   8       52.43       53.73      4.22 o 
  -8   5   8       95.33      105.58      3.46 o 
  -7   5   8       21.38       21.41      1.76 o 
  -6   5   8       42.55       50.98      2.51 o 
  -5   5   8       11.37        8.08      1.26 o 
  -4   5   8      160.09      174.24      3.90 o 
  -3   5   8        2.19        1.45      1.04 o 
  -2   5   8       33.59       30.81      1.35 o 
  -1   5   8        7.85        9.53      1.14 o 
   0   5   8      102.82      114.02      3.57 o 
   1   5   8       21.30       21.25      1.50 o 
   2   5   8      283.53      302.94      6.54 o 
   3   5   8       18.38       19.08      1.73 o 
   4   5   8        6.93        7.18      1.85 o 
   5   5   8        3.40        4.59      1.56 o 
   6   5   8        1.12        3.48      1.56 o 
   7   5   8        0.51        2.20      2.57 o 
   8   5   8        3.70        2.07      2.15 o 
 -10   6   8        0.03        3.09      1.91 o 
  -9   6   8        5.12        3.45      1.52 o 
  -8   6   8        3.03        1.14      1.38 o 
  -7   6   8        0.53       -0.07      1.28 o 
  -6   6   8        4.12        3.33      1.23 o 
  -5   6   8      147.68      155.39      4.71 o 
  -4   6   8       69.68       70.46      2.20 o 
  -3   6   8       52.05       51.45      2.00 o 
  -2   6   8        9.89       11.97      1.36 o 
  -1   6   8        4.74        0.17      1.21 o 
   0   6   8       48.47       46.18      2.70 o 
   1   6   8        2.08        0.48      1.39 o 
   2   6   8        9.60       10.75      1.60 o 
   3   6   8       26.34       25.84      2.00 o 
   4   6   8        0.72       -0.14      1.31 o 
   5   6   8       11.44        6.67      1.72 o 
   6   6   8       24.72       21.83      2.29 o 
   7   6   8        1.48        4.05      4.09 o 
  -9   7   8       30.38       32.57      3.00 o 
  -8   7   8       28.42       30.94      2.39 o 
  -7   7   8       21.61       21.05      1.75 o 
  -6   7   8       20.80       16.33      1.65 o 
  -5   7   8       11.11        7.33      1.38 o 
  -4   7   8        0.21       -0.56      1.06 o 
  -3   7   8        0.17       -1.09      1.08 o 
  -2   7   8        0.03       -2.24      1.12 o 
  -1   7   8        0.61       -0.89      1.21 o 
   0   7   8        1.11        0.13      1.17 o 
   1   7   8        0.14       -1.27      1.37 o 
   2   7   8       15.99       13.34      1.77 o 
   3   7   8       21.58       19.24      1.93 o 
   4   7   8        7.35        5.14      1.52 o 
   5   7   8        2.72        4.46      2.15 o 
   6   7   8       10.66       10.32      2.62 o 
  -9   8   8        3.07        2.97      2.01 o 
  -8   8   8        0.25       -3.06      2.72 o 
  -7   8   8        3.68        3.40      1.48 o 
  -6   8   8        0.72       -1.45      1.27 o 
  -5   8   8        1.95        0.46      1.19 o 
  -4   8   8        8.24        8.11      1.41 o 
  -3   8   8       21.04       22.90      1.76 o 
  -2   8   8        8.38        6.45      1.48 o 
  -1   8   8       13.94       17.74      2.98 o 
   0   8   8       15.68       15.94      1.96 o 
   1   8   8       20.57       19.13      1.93 o 
   2   8   8        5.36        2.19      2.20 o 
   3   8   8        0.09       -0.65      1.48 o 
   4   8   8        1.64       -0.40      1.74 o 
   5   8   8        0.51       -3.40      2.32 o 
  -8   9   8        8.85        4.39      2.16 o 
  -7   9   8       51.34       66.74      8.28 o 
  -6   9   8       30.73       34.04      2.38 o 
  -5   9   8        3.76        3.58      1.41 o 
  -4   9   8       15.18       14.03      1.84 o 
  -3   9   8       11.85       10.99      1.86 o 
  -2   9   8        1.54       -1.53      1.36 o 
  -1   9   8        9.81        8.53      2.08 o 
   0   9   8        2.37        0.99      2.05 o 
   1   9   8        0.19       -3.78      2.09 o 
   2   9   8        0.45        0.45      2.26 o 
   3   9   8        0.12        0.76      1.93 o 
   4   9   8        5.14        1.26      2.53 o 
  -7  10   8        0.07        0.33      1.99 o 
  -6  10   8       16.68       11.23      2.38 o 
  -5  10   8        2.02        3.93      1.84 o 
  -4  10   8       17.24       22.93      2.68 o 
  -3  10   8        2.15        2.63      1.82 o 
  -2  10   8        4.02        4.46      1.53 o 
  -1  10   8       32.82       35.02      2.88 o 
   0  10   8       65.83       72.64      9.02 o 
   1  10   8        2.28        1.27      2.44 o 
   2  10   8        1.04        1.41      2.84 o 
   3  10   8        0.11       -0.04      3.58 o 
  -5  11   8       23.34       22.16      3.55 o 
  -4  11   8        5.65        2.34      2.61 o 
  -3  11   8        1.14        1.43      2.48 o 
  -2  11   8        0.01       -1.50      2.68 o 
  -1  11   8        0.35       -0.44      1.97 o 
   0  11   8        0.31        1.67      2.77 o 
   1  11   8        0.24       -3.69      2.85 o 
   0 -16   9        5.67        5.41      3.11 o 
   1 -16   9       10.26       10.01      4.11 o 
   2 -16   9        4.38        0.42      3.11 o 
   3 -16   9        6.64        5.86      2.55 o 
  -3 -15   9        0.84       -0.43      2.25 o 
  -2 -15   9        0.93        2.53      2.41 o 
  -1 -15   9       10.98       11.98      2.53 o 
   0 -15   9        2.35        1.43      4.42 o 
   1 -15   9        0.01        5.45      3.78 o 
   2 -15   9        7.21        4.78      4.05 o 
   3 -15   9        3.90        4.09      2.22 o 
   4 -15   9       20.81       19.53      4.33 o 
   5 -15   9       17.06       14.94      3.35 o 
  -4 -14   9       26.82       23.72      3.82 o 
  -3 -14   9        3.23        2.04      1.64 o 
  -2 -14   9       50.38       48.10      3.10 o 
  -1 -14   9        7.93        6.13      1.96 o 
   0 -14   9      134.53      156.95      7.78 o 
   1 -14   9       27.97       24.00      3.83 o 
   2 -14   9        0.21       -1.99      3.18 o 
   3 -14   9       11.11        7.85      3.04 o 
   4 -14   9        2.25        4.10      2.71 o 
   5 -14   9        1.39        1.03      2.64 o 
   6 -14   9        1.17        7.96      4.97 o 
   7 -14   9        0.61        3.05      4.00 o 
  -5 -13   9        4.65        6.71      1.73 o 
  -4 -13   9       36.77       44.50      2.56 o 
  -3 -13   9        3.97        3.24      1.43 o 
  -2 -13   9        0.04        0.12      1.22 o 
  -1 -13   9       19.68       20.55      2.20 o 
   0 -13   9        0.61       -0.97      1.55 o 
   1 -13   9        6.18        5.05      1.89 o 
   2 -13   9        0.20       -3.42      1.71 o 
   3 -13   9        8.94        7.46      2.24 o 
   4 -13   9        1.66        4.35      3.90 o 
   5 -13   9        7.81        3.49      2.59 o 
   6 -13   9       22.02       22.46      3.19 o 
   7 -13   9       48.81       54.10      3.43 o 
   8 -13   9        6.93        3.56      2.97 o 
  -6 -12   9       10.08        9.13      1.72 o 
  -5 -12   9        0.98       -0.64      1.22 o 
  -4 -12   9        0.32       -0.20      1.22 o 
  -3 -12   9        0.43        0.80      1.28 o 
  -2 -12   9        0.67       -0.09      1.09 o 
  -1 -12   9       66.59       71.64      2.94 o 
   0 -12   9       63.43       65.61      3.16 o 
   1 -12   9       16.24       13.42      1.99 o 
   2 -12   9        5.11        3.56      1.74 o 
   3 -12   9        0.02       -1.18      1.70 o 
   4 -12   9        0.13       -1.63      1.68 o 
   5 -12   9        5.47        2.02      1.53 o 
   6 -12   9        0.09        0.68      1.64 o 
   7 -12   9        0.19        0.95      2.03 o 
   8 -12   9        0.45       -2.12      1.96 o 
  -7 -11   9        7.51        8.19      1.67 o 
  -6 -11   9        0.28       -1.33      1.51 o 
  -5 -11   9        2.85        1.70      1.20 o 
  -4 -11   9       21.20       17.50      1.60 o 
  -3 -11   9       13.05        9.55      1.38 o 
  -2 -11   9       14.94       13.01      1.34 o 
  -1 -11   9        0.11        0.05      1.11 o 
   0 -11   9        2.95        1.69      1.37 o 
   1 -11   9       27.06       26.37      2.35 o 
   2 -11   9       38.35       41.09      3.01 o 
   3 -11   9       23.18       25.68      2.42 o 
   4 -11   9        0.48       -0.65      1.32 o 
   5 -11   9        0.21        0.78      1.40 o 
   6 -11   9        0.51        0.34      1.57 o 
   7 -11   9        3.27       -0.11      1.35 o 
   8 -11   9       15.07        8.90      1.79 o 
   9 -11   9        6.02        5.04      2.27 o 
  -8 -10   9        1.06        0.18      1.39 o 
  -7 -10   9        0.05        0.03      1.28 o 
  -6 -10   9       18.33       18.32      1.52 o 
  -5 -10   9       58.53       60.01      2.46 o 
  -4 -10   9       54.86       49.40      2.22 o 
  -3 -10   9       10.16       13.61      1.37 o 
  -2 -10   9      131.10      135.93      3.87 o 
  -1 -10   9       52.87       51.89      2.28 o 
   0 -10   9       24.36       22.70      1.40 o 
   1 -10   9      229.70      235.79      5.84 o 
   2 -10   9       20.89       17.76      2.14 o 
   3 -10   9        7.32        5.81      1.75 o 
   4 -10   9        0.67        0.36      1.06 o 
   5 -10   9       10.85        9.67      2.43 o 
   6 -10   9        3.63        2.52      1.16 o 
   7 -10   9        0.23       -0.94      1.19 o 
   8 -10   9        0.76        2.01      1.53 o 
   9 -10   9        3.47        4.47      2.20 o 
  -8  -9   9       50.49       55.13      3.42 o 
  -7  -9   9        4.24        5.52      1.32 o 
  -6  -9   9        1.91        1.04      0.98 o 
  -5  -9   9        0.50       -0.10      0.89 o 
  -4  -9   9       24.13       20.36      1.47 o 
  -3  -9   9       10.05        8.15      1.35 o 
  -2  -9   9       21.72       12.32      1.51 o 
  -1  -9   9       60.41       53.68      2.28 o 
   0  -9   9        2.10        0.59      0.91 o 
   1  -9   9        2.94        3.31      1.24 o 
   2  -9   9      877.87      903.02     25.56 o 
   3  -9   9        0.48        1.53      1.07 o 
   4  -9   9       11.87       16.22      1.42 o 
   5  -9   9        0.59       -1.11      1.09 o 
   6  -9   9       21.02       18.53      1.71 o 
   7  -9   9        0.15       -1.50      1.44 o 
   8  -9   9        1.16       -0.26      1.43 o 
   9  -9   9        0.01        2.73      1.95 o 
  -9  -8   9        0.62       -0.08      1.79 o 
  -8  -8   9        0.85       -0.39      1.40 o 
  -7  -8   9        2.71        0.60      1.29 o 
  -6  -8   9       52.19       45.89      2.22 o 
  -5  -8   9      115.78      111.36      3.89 o 
  -4  -8   9      166.26      177.98      5.31 o 
  -3  -8   9      260.99      268.17      6.85 o 
  -2  -8   9      311.27      317.69      7.85 o 
  -1  -8   9      202.35      204.56      7.90 o 
   0  -8   9       15.98       13.10      1.15 o 
   1  -8   9        7.57        5.07      1.28 o 
   2  -8   9       24.66       21.04      1.76 o 
   3  -8   9      214.43      214.29      5.34 o 
   4  -8   9       32.97       31.82      2.20 o 
   5  -8   9        6.55        3.52      1.43 o 
   6  -8   9       20.25       20.44      1.78 o 
   7  -8   9        3.30        2.33      1.36 o 
   8  -8   9        0.00       -0.71      1.51 o 
   9  -8   9       15.73       18.74      2.36 o 
  10  -8   9        5.01        4.13      2.60 o 
  -9  -7   9       41.76       43.07      3.87 o 
  -8  -7   9       41.86       40.15      3.56 o 
  -7  -7   9       45.82       42.10      3.76 o 
  -6  -7   9       11.52       12.36      1.28 o 
  -5  -7   9        9.05        5.99      1.11 o 
  -4  -7   9       10.45        9.27      1.17 o 
  -3  -7   9       49.41       54.69      2.44 o 
  -2  -7   9       87.60       85.82      3.51 o 
  -1  -7   9       14.03       14.40      1.22 o 
   0  -7   9       24.45       23.73      1.37 o 
   1  -7   9      117.28      115.57      3.52 o 
   2  -7   9      255.79      280.50      6.57 o 
   3  -7   9      104.58      105.62      2.95 o 
   4  -7   9       17.49       14.87      1.40 o 
   5  -7   9       14.35       15.64      1.45 o 
   6  -7   9       11.03       11.39      1.58 o 
   7  -7   9        5.22        5.77      1.44 o 
   8  -7   9       10.49        8.60      1.81 o 
   9  -7   9        3.00        1.50      1.69 o 
  10  -7   9        0.23       -0.83      1.98 o 
 -10  -6   9        3.65        2.89      1.96 o 
  -9  -6   9        4.03        4.22      2.56 o 
  -8  -6   9       26.23       23.35      2.75 o 
  -7  -6   9        0.02       -1.87      1.08 o 
  -6  -6   9       15.22       14.41      1.25 o 
  -5  -6   9      143.50      141.35      4.07 o 
  -4  -6   9      153.52      154.65      4.32 o 
  -3  -6   9       11.56       15.28      1.33 o 
  -2  -6   9      130.42      132.24      3.93 o 
  -1  -6   9      460.36      467.43      9.71 o 
   0  -6   9      427.98      434.14      8.89 o 
   1  -6   9       53.77       54.36      1.72 o 
   2  -6   9        3.44        0.91      1.03 o 
   3  -6   9       36.42       33.38      1.59 o 
   4  -6   9        0.01       -0.92      0.94 o 
   5  -6   9        0.00       -1.12      0.99 o 
   6  -6   9       13.37       10.84      1.78 o 
   7  -6   9        6.85        8.08      1.50 o 
   8  -6   9        3.19        4.40      1.47 o 
   9  -6   9        5.38        2.72      1.55 o 
  10  -6   9        8.66       12.10      2.59 o 
 -10  -5   9        0.18        0.83      2.61 o 
  -9  -5   9       77.34       88.27      4.94 o 
  -8  -5   9       81.63       87.13      4.88 o 
  -7  -5   9      287.75      295.15     10.97 o 
  -6  -5   9       31.20       35.66      1.86 o 
  -5  -5   9       48.71       52.11      2.23 o 
  -4  -5   9       42.09       46.30      2.16 o 
  -3  -5   9      852.65      829.38     18.38 o 
  -2  -5   9       80.07       69.33      2.67 o 
  -1  -5   9      200.64      207.18      4.36 o 
   0  -5   9        8.62       10.12      1.35 o 
   1  -5   9      139.09      142.10      2.95 o 
   2  -5   9       45.32       43.43      1.63 o 
   3  -5   9      237.49      237.17      5.13 o 
   4  -5   9       39.70       42.66      1.98 o 
   5  -5   9       44.44       41.02      2.37 o 
   6  -5   9        8.07       12.85      1.77 o 
   7  -5   9      114.86      127.51      4.31 o 
   8  -5   9        0.40        3.09      1.38 o 
   9  -5   9        5.46        3.00      1.45 o 
  10  -5   9        0.09       -0.81      2.14 o 
 -10  -4   9       11.29        8.44      1.99 o 
  -9  -4   9       53.01       52.32      3.94 o 
  -8  -4   9        1.70       -0.70      2.22 o 
  -7  -4   9        0.47       -3.16      1.70 o 
  -6  -4   9      267.77      283.14      6.88 o 
  -5  -4   9      188.88      185.00      4.87 o 
  -4  -4   9        3.11        2.69      0.95 o 
  -3  -4   9        0.06       -1.64      0.82 o 
  -2  -4   9      144.60      143.69      4.11 o 
  -1  -4   9     1109.68     1137.18     20.37 o 
   0  -4   9     1326.47     1345.59     21.85 o 
   1  -4   9      215.33      220.81      4.10 o 
   2  -4   9      229.00      261.40      5.05 o 
   3  -4   9      199.37      209.71      5.75 o 
   4  -4   9       13.69       14.93      1.39 o 
   5  -4   9       14.74       15.60      1.45 o 
   6  -4   9        7.51        7.00      1.42 o 
   7  -4   9       54.30       53.28      3.24 o 
   8  -4   9       57.37       52.54      3.24 o 
   9  -4   9        6.60        9.65      1.62 o 
  10  -4   9        6.75        4.90      2.18 o 
 -10  -3   9        0.41        1.22      1.66 o 
  -9  -3   9       24.12       16.54      2.32 o 
  -8  -3   9       64.43       63.13      4.73 o 
  -7  -3   9      113.02      114.14      5.38 o 
  -6  -3   9       91.54       85.92      2.83 o 
  -5  -3   9      156.34      157.20      4.31 o 
  -4  -3   9       62.56       54.26      2.26 o 
  -3  -3   9       17.97       16.87      1.32 o 
  -2  -3   9        0.06       -0.81      0.81 o 
  -1  -3   9       29.96       28.21      1.95 o 
   0  -3   9       72.19       66.52      2.81 o 
   1  -3   9      102.89      101.84      2.39 o 
   2  -3   9       27.08       28.70      1.80 o 
   3  -3   9       96.73       94.95      4.20 o 
   4  -3   9      151.59      147.59      4.02 o 
   5  -3   9       79.41       82.02      3.96 o 
   6  -3   9       67.37       74.64      3.18 o 
   7  -3   9       19.26       19.46      1.81 o 
   8  -3   9        2.17        4.42      1.34 o 
   9  -3   9       16.06       16.62      1.80 o 
  10  -3   9        3.86        4.52      2.42 o 
 -11  -2   9        0.30        2.08      1.63 o 
 -10  -2   9        5.20        3.63      1.75 o 
  -9  -2   9        2.33       -1.26      1.58 o 
  -8  -2   9       10.79        6.93      1.85 o 
  -7  -2   9       81.42       74.34      5.37 o 
  -6  -2   9       73.11       80.70      2.75 o 
  -5  -2   9       33.04       33.44      1.72 o 
  -4  -2   9        0.32        0.42      0.70 o 
  -3  -2   9       14.24        8.75      1.64 o 
  -2  -2   9       10.37        9.69      1.08 o 
  -1  -2   9       83.99       81.02      2.20 o 
   0  -2   9      268.08      275.75      5.48 o 
   1  -2   9      660.04      689.36     10.76 o 
   2  -2   9      437.02      462.05      8.04 o 
   3  -2   9       30.95       35.71      1.39 o 
   4  -2   9        0.17       -1.74      0.92 o 
   5  -2   9        6.72        4.52      1.32 o 
   6  -2   9       11.20        8.38      1.40 o 
   7  -2   9        0.43       -0.29      1.21 o 
   8  -2   9        2.37        2.17      1.31 o 
   9  -2   9        0.03        0.01      1.33 o 
  10  -2   9        4.71        6.39      2.38 o 
 -11  -1   9        0.99        2.72      1.67 o 
 -10  -1   9       14.93       14.22      2.08 o 
  -9  -1   9       30.67       28.21      2.71 o 
  -8  -1   9        4.74        4.45      3.07 o 
  -7  -1   9       22.33       16.01      1.59 o 
  -6  -1   9        2.00       -0.89      0.83 o 
  -5  -1   9        2.98        3.28      0.91 o 
  -4  -1   9       67.75       67.12      2.13 o 
  -3  -1   9        0.14       -1.43      0.72 o 
  -2  -1   9       72.75       66.86      2.17 o 
  -1  -1   9       11.26        6.96      0.93 o 
   0  -1   9        0.54       -1.26      0.75 o 
   1  -1   9       23.99       18.02      1.11 o 
   2  -1   9       83.54       70.49      2.29 o 
   3  -1   9        4.41        2.84      0.87 o 
   4  -1   9       53.73       55.09      2.19 o 
   5  -1   9       56.37       53.46      2.47 o 
   6  -1   9       18.26       17.28      1.65 o 
   7  -1   9       15.15       13.24      1.76 o 
   8  -1   9        3.81        4.38      1.39 o 
   9  -1   9        4.90        4.05      1.88 o 
 -11   0   9        0.48        5.47      3.70 o 
 -10   0   9        9.94       10.20      2.10 o 
  -9   0   9        0.12       -0.85      1.69 o 
  -8   0   9        3.82        0.94      1.45 o 
  -7   0   9       18.96       18.13      1.75 o 
  -6   0   9       58.08       67.22      2.23 o 
  -5   0   9        0.47        1.32      1.07 o 
  -4   0   9        7.02        6.74      0.95 o 
  -3   0   9      317.48      292.59      6.61 o 
  -2   0   9        0.58        1.47      1.17 o 
  -1   0   9       65.48       61.82      1.98 o 
   0   0   9      195.63      227.24      4.17 o 
   1   0   9       35.26       29.49      1.55 o 
   2   0   9        0.07       -0.43      0.67 o 
   3   0   9       41.04       44.84      2.27 o 
   4   0   9      109.78      125.02      3.80 o 
   5   0   9        2.06       -0.56      1.09 o 
   6   0   9        9.69        6.69      1.41 o 
   7   0   9        0.65        0.73      1.24 o 
   8   0   9        0.55        0.02      1.31 o 
   9   0   9        0.11        1.08      1.71 o 
 -11   1   9       12.34       11.50      3.34 o 
 -10   1   9       52.02       58.73      3.89 o 
  -9   1   9       91.72       90.29      4.50 o 
  -8   1   9       97.95       97.80      3.89 o 
  -7   1   9       42.57       42.07      2.25 o 
  -6   1   9       21.72       19.76      1.92 o 
  -5   1   9        0.21       -1.36      0.83 o 
  -4   1   9       58.13       65.94      2.23 o 
  -3   1   9        2.35        2.07      0.98 o 
  -2   1   9       11.21        8.06      1.13 o 
  -1   1   9       31.91       31.82      1.40 o 
   0   1   9      163.68      167.40      3.58 o 
   1   1   9      386.51      387.31      7.44 o 
   2   1   9       21.56       18.67      1.27 o 
   3   1   9       77.31       71.05      2.68 o 
   4   1   9       10.28        9.43      1.30 o 
   5   1   9       14.48       18.48      2.08 o 
   6   1   9        3.63        4.18      1.30 o 
   7   1   9       15.91       19.27      1.91 o 
   8   1   9        1.01        0.08      1.31 o 
   9   1   9        1.43       -0.72      3.04 o 
 -10   2   9        3.84        4.05      1.96 o 
  -9   2   9        0.00       -2.75      1.45 o 
  -8   2   9        4.62        4.78      1.44 o 
  -7   2   9        6.82        6.51      1.19 o 
  -6   2   9        4.96        3.88      1.08 o 
  -5   2   9       71.05       71.77      2.46 o 
  -4   2   9       91.95       84.80      2.73 o 
  -3   2   9      124.01      126.32      3.34 o 
  -2   2   9      176.21      176.43      3.71 o 
  -1   2   9       80.80       74.23      2.20 o 
   0   2   9       45.12       44.93      1.84 o 
   1   2   9      127.89      123.81      3.09 o 
   2   2   9        1.09        0.87      0.91 o 
   3   2   9       12.69       14.36      1.74 o 
   4   2   9       30.75       33.85      2.15 o 
   5   2   9        0.00       -0.44      1.22 o 
   6   2   9        0.42       -0.07      1.30 o 
   7   2   9        0.04       -0.15      1.37 o 
   8   2   9        2.24        4.40      1.95 o 
 -10   3   9        9.25        6.43      1.90 o 
  -9   3   9       42.21       41.09      2.79 o 
  -8   3   9      134.73      143.90      3.94 o 
  -7   3   9       93.17       97.15      3.04 o 
  -6   3   9       16.36       17.72      1.48 o 
  -5   3   9        7.75        9.83      1.26 o 
  -4   3   9       17.27       17.73      1.46 o 
  -3   3   9        1.03       -0.08      0.98 o 
  -2   3   9        0.19       -0.33      0.82 o 
  -1   3   9       33.81       34.55      1.64 o 
   0   3   9        0.01       -1.06      1.07 o 
   1   3   9       39.32       41.30      1.68 o 
   2   3   9       49.99       48.18      2.19 o 
   3   3   9       43.96       41.82      2.19 o 
   4   3   9       53.76       48.64      2.91 o 
   5   3   9       25.29       23.78      2.57 o 
   6   3   9        3.06        1.16      1.46 o 
   7   3   9        0.15       -0.93      1.68 o 
   8   3   9        0.39       -1.23      2.06 o 
 -10   4   9        1.68       -0.98      3.03 o 
  -9   4   9       15.94       16.04      1.96 o 
  -8   4   9        0.00        1.87      1.22 o 
  -7   4   9       38.56       44.41      2.37 o 
  -6   4   9        0.20       -0.35      1.33 o 
  -5   4   9       77.37       79.68      2.96 o 
  -4   4   9       82.01       84.74      2.79 o 
  -3   4   9      200.38      206.71      4.73 o 
  -2   4   9       61.08       65.25      2.07 o 
  -1   4   9        5.42        4.66      1.02 o 
   0   4   9       47.19       47.35      2.47 o 
   1   4   9      103.63      105.08      3.20 o 
   2   4   9       12.14       14.91      2.02 o 
   3   4   9       10.27       10.97      1.50 o 
   4   4   9       11.45        9.19      1.49 o 
   5   4   9        2.69        3.26      1.50 o 
   6   4   9        5.36        4.39      1.61 o 
   7   4   9        2.13        0.51      1.81 o 
 -10   5   9        6.60        3.45      1.92 o 
  -9   5   9        4.40        3.99      1.89 o 
  -8   5   9       34.91       35.33      2.22 o 
  -7   5   9       24.03       26.02      1.98 o 
  -6   5   9       72.51       75.33      4.43 o 
  -5   5   9       23.55       25.05      1.75 o 
  -4   5   9        8.61        4.89      1.12 o 
  -3   5   9        3.42        3.00      1.13 o 
  -2   5   9       73.87       85.48      2.47 o 
  -1   5   9       52.48       56.42      2.98 o 
   0   5   9       35.15       37.49      2.27 o 
   1   5   9       56.77       52.17      3.97 o 
   2   5   9        0.34        1.67      1.38 o 
   3   5   9       19.78       21.09      2.64 o 
   4   5   9       57.09       61.39      2.80 o 
   5   5   9        1.33        5.23      1.64 o 
   6   5   9       31.95       30.80      2.54 o 
   7   5   9        0.01       -1.85      2.00 o 
  -9   6   9       11.58        8.08      2.12 o 
  -8   6   9       12.92       11.18      1.78 o 
  -7   6   9       12.00        6.38      1.51 o 
  -6   6   9        0.00       -0.27      1.30 o 
  -5   6   9        3.82        3.77      1.36 o 
  -4   6   9       34.63       37.80      1.74 o 
  -3   6   9       12.02       11.20      2.05 o 
  -2   6   9       37.55       39.51      1.92 o 
  -1   6   9       28.73       32.11      2.16 o 
   0   6   9        2.81       -0.27      1.23 o 
   1   6   9       21.59       22.61      1.96 o 
   2   6   9       92.82       94.27      4.13 o 
   3   6   9        1.61        1.96      2.20 o 
   4   6   9        4.76        3.13      1.77 o 
   5   6   9        0.66        0.75      1.50 o 
   6   6   9       18.23       19.94      2.75 o 
  -9   7   9        1.01        1.02      1.97 o 
  -8   7   9        5.10        3.45      2.07 o 
  -7   7   9       14.77       19.19      1.98 o 
  -6   7   9       49.74       53.37      2.61 o 
  -5   7   9       68.64       79.42      2.55 o 
  -4   7   9       31.61       28.61      1.95 o 
  -3   7   9        0.17        1.16      1.22 o 
  -2   7   9        0.74       -2.28      1.31 o 
  -1   7   9        0.97       -0.28      1.63 o 
   0   7   9        0.00       -1.03      1.60 o 
   1   7   9        0.10       -2.82      1.41 o 
   2   7   9        4.45        4.34      2.25 o 
   3   7   9        1.11       -0.47      1.71 o 
   4   7   9        4.87        4.60      1.89 o 
   5   7   9       18.09       18.47      2.95 o 
  -8   8   9        1.65        1.67      2.13 o 
  -7   8   9        0.00        3.08      1.96 o 
  -6   8   9        4.55        4.90      1.97 o 
  -5   8   9        0.75        1.08      1.40 o 
  -4   8   9        0.07       -0.08      1.31 o 
  -3   8   9        0.01        0.23      1.56 o 
  -2   8   9        1.16       -1.02      1.36 o 
  -1   8   9       12.18       13.82      1.78 o 
   0   8   9       18.80       17.44      3.44 o 
   1   8   9       13.67       13.64      2.81 o 
   2   8   9        4.44        3.26      2.34 o 
   3   8   9        5.99        5.14      3.14 o 
   4   8   9        3.66        1.24      3.31 o 
  -7   9   9        0.84       -2.22      1.99 o 
  -6   9   9        4.40        6.04      2.35 o 
  -5   9   9       61.96       76.55      4.80 o 
  -4   9   9       18.16       24.74      2.45 o 
  -3   9   9        0.00        0.63      1.79 o 
  -2   9   9        0.69       -1.06      1.73 o 
  -1   9   9       13.16       14.02      3.31 o 
   0   9   9        1.31        2.24      1.86 o 
   1   9   9        6.18        3.04      2.63 o 
   2   9   9        1.52       -2.08      2.27 o 
   3   9   9        0.68       -5.72      3.21 o 
  -5  10   9        1.01        4.25      2.88 o 
  -4  10   9       14.77        9.63      2.94 o 
  -3  10   9        0.53        1.22      2.45 o 
  -2  10   9        0.07       -2.74      2.56 o 
  -1  10   9        4.74        5.54      2.08 o 
   0  10   9        2.60        7.01      2.87 o 
   1  10   9        4.05        4.53      2.84 o 
   1 -16  10        8.36        3.23      3.88 o 
  -2 -15  10        1.90        2.40      2.46 o 
  -1 -15  10       15.98       20.90      2.88 o 
   0 -15  10        6.59        7.68      4.02 o 
   1 -15  10       23.33       27.24      4.86 o 
   2 -15  10        7.43        8.79      2.90 o 
   3 -15  10        1.14        0.09      2.35 o 
   4 -15  10        0.56       -2.99      2.75 o 
   5 -15  10        0.01       -6.23      3.13 o 
  -4 -14  10        0.92        1.07      1.64 o 
  -3 -14  10       96.19      117.89      5.66 o 
  -2 -14  10        1.08        3.60      2.31 o 
  -1 -14  10        0.59        3.70      1.91 o 
   0 -14  10       13.25       15.67      3.23 o 
   1 -14  10        0.47       -4.74      3.30 o 
   2 -14  10       13.88       15.42      2.73 o 
   3 -14  10        7.53        6.06      2.70 o 
   4 -14  10       10.67       11.49      3.21 o 
   5 -14  10        5.38        8.80      3.15 o 
   6 -14  10        0.14        2.65      3.00 o 
  -5 -13  10        0.04        1.10      1.58 o 
  -4 -13  10        1.15        2.15      1.67 o 
  -3 -13  10        0.03        0.76      1.62 o 
  -2 -13  10        4.25        3.28      1.57 o 
  -1 -13  10        4.25        1.05      1.71 o 
   0 -13  10        1.51       -0.67      2.34 o 
   1 -13  10       49.79       55.50      3.82 o 
   2 -13  10       22.43       27.89      3.16 o 
   3 -13  10        4.65        3.88      2.11 o 
   4 -13  10       21.32       23.74      3.69 o 
   5 -13  10        2.47       -1.71      2.44 o 
   6 -13  10       10.62        6.68      4.83 o 
   7 -13  10        6.23        4.55      2.80 o 
  -6 -12  10        2.98        0.89      1.89 o 
  -5 -12  10       12.21       10.73      2.28 o 
  -4 -12  10       16.09       15.41      1.93 o 
  -3 -12  10       58.05       57.61      3.07 o 
  -2 -12  10       36.87       42.93      2.39 o 
  -1 -12  10       35.65       39.31      2.61 o 
   0 -12  10        4.85        2.96      1.63 o 
   1 -12  10       10.62        9.43      2.20 o 
   2 -12  10        9.47        5.65      2.23 o 
   3 -12  10        2.62        2.04      1.90 o 
   4 -12  10        4.25        4.16      1.97 o 
   5 -12  10        1.54        1.08      2.49 o 
   6 -12  10        1.84        1.77      1.76 o 
   7 -12  10        6.49        5.62      2.00 o 
   8 -12  10       15.85       16.59      6.83 o 
  -7 -11  10       40.84       38.13      3.18 o 
  -6 -11  10       29.68       26.94      2.79 o 
  -5 -11  10        9.52       10.11      1.65 o 
  -4 -11  10        0.83       -1.20      1.33 o 
  -3 -11  10        0.12       -1.90      1.34 o 
  -2 -11  10       13.03       12.51      1.58 o 
  -1 -11  10       11.90       15.08      1.61 o 
   0 -11  10       10.19        9.46      1.62 o 
   1 -11  10       18.60       23.62      2.53 o 
   2 -11  10       32.09       39.57      3.32 o 
   3 -11  10       65.27       73.18      5.18 o 
   4 -11  10       37.67       46.49      4.77 o 
   5 -11  10       30.80       31.63      2.83 o 
   6 -11  10       13.14        9.14      1.93 o 
   7 -11  10       16.43       14.69      2.13 o 
   8 -11  10        1.68        2.51      2.44 o 
  -7 -10  10        0.29       -1.98      1.56 o 
  -6 -10  10        0.19        0.74      1.29 o 
  -5 -10  10        6.55        6.37      1.45 o 
  -4 -10  10       67.96       75.86      3.21 o 
  -3 -10  10       86.83       91.35      3.58 o 
  -2 -10  10      217.27      218.72      9.04 o 
  -1 -10  10       57.04       70.17      2.76 o 
   0 -10  10       57.47       64.29      3.19 o 
   1 -10  10       45.28       49.66      3.52 o 
   2 -10  10       54.98       58.95      4.77 o 
   3 -10  10       19.02       17.35      2.19 o 
   4 -10  10        3.76        4.64      1.27 o 
   5 -10  10        0.04       -1.96      1.38 o 
   6 -10  10       11.41       11.42      1.94 o 
   7 -10  10        2.92        4.99      1.50 o 
   8 -10  10        3.10        1.54      2.33 o 
   9 -10  10        3.41        2.47      4.31 o 
  -8  -9  10       46.20       45.13      3.50 o 
  -7  -9  10        0.37        0.70      1.52 o 
  -6  -9  10       72.43       74.13      3.07 o 
  -5  -9  10       28.94       29.57      2.01 o 
  -4  -9  10        0.33        0.70      1.15 o 
  -3  -9  10       21.52       17.61      1.73 o 
  -2  -9  10        0.20       -0.53      1.09 o 
  -1  -9  10        0.95        0.38      1.06 o 
   0  -9  10        5.23        8.54      1.24 o 
   1  -9  10        0.86        4.32      1.43 o 
   2  -9  10       48.26       68.24      3.71 o 
   3  -9  10       24.60       23.34      2.28 o 
   4  -9  10      109.91      133.05      4.53 o 
   5  -9  10       12.27       16.23      1.92 o 
   6  -9  10       59.66       61.26      3.23 o 
   7  -9  10       13.10       12.85      1.92 o 
   8  -9  10        0.88       -1.91      1.44 o 
   9  -9  10       12.82       13.23      2.69 o 
  -9  -8  10        1.59        1.42      3.05 o 
  -8  -8  10        1.35        0.91      1.52 o 
  -7  -8  10       13.88       14.09      3.68 o 
  -6  -8  10        0.33       -1.65      1.04 o 
  -5  -8  10        0.76        2.42      1.12 o 
  -4  -8  10        6.03        5.23      1.24 o 
  -3  -8  10      114.82      120.86      3.97 o 
  -2  -8  10      144.60      155.10      5.58 o 
  -1  -8  10      199.11      198.05      4.90 o 
   0  -8  10       92.44      101.33      2.83 o 
   1  -8  10      339.00      363.69      8.91 o 
   2  -8  10       65.58       61.49      5.20 o 
   3  -8  10        0.38        2.81      1.16 o 
   4  -8  10       19.21       17.89      1.71 o 
   5  -8  10        0.00       -1.32      1.10 o 
   6  -8  10        2.73        2.39      1.32 o 
   7  -8  10        1.35        1.16      1.42 o 
   8  -8  10        4.31        2.68      1.59 o 
   9  -8  10       15.93       19.81      2.72 o 
  -9  -7  10        0.57        0.60      1.99 o 
  -8  -7  10        5.81        4.78      1.88 o 
  -7  -7  10       13.95       11.60      1.75 o 
  -6  -7  10       21.74       16.69      1.52 o 
  -5  -7  10       20.54       14.04      1.43 o 
  -4  -7  10       78.10       77.66      2.97 o 
  -3  -7  10       69.06       64.58      2.81 o 
  -2  -7  10       37.74       30.56      1.70 o 
  -1  -7  10        1.93        1.70      1.02 o 
   0  -7  10       10.21       10.55      1.12 o 
   1  -7  10        3.84        2.08      1.21 o 
   2  -7  10        1.35       -0.83      1.77 o 
   3  -7  10        2.12        1.06      1.12 o 
   4  -7  10       20.47       19.83      1.64 o 
   5  -7  10       49.98       49.36      2.41 o 
   6  -7  10       38.39       40.12      2.57 o 
   7  -7  10       10.99       13.68      2.30 o 
   8  -7  10       13.08        9.06      1.72 o 
   9  -7  10        5.21        3.42      1.99 o 
  -9  -6  10       12.56       11.17      2.42 o 
  -8  -6  10        2.57        3.89      2.08 o 
  -7  -6  10       36.83       37.70      2.68 o 
  -6  -6  10       40.26       40.68      2.06 o 
  -5  -6  10       43.42       42.92      2.16 o 
  -4  -6  10        1.15       -0.53      1.22 o 
  -3  -6  10        5.56        2.81      1.07 o 
  -2  -6  10        0.76       -1.75      0.87 o 
  -1  -6  10        9.51       10.61      1.22 o 
   0  -6  10      241.57      249.27      5.24 o 
   1  -6  10      338.17      363.21      8.77 o 
   2  -6  10      184.44      186.06      4.84 o 
   3  -6  10        2.24        2.08      1.12 o 
   4  -6  10        0.61       -1.16      1.26 o 
   5  -6  10        0.88        1.78      1.14 o 
   6  -6  10        4.64        5.50      1.45 o 
   7  -6  10        0.38        4.83      1.49 o 
   8  -6  10        0.01        1.02      1.50 o 
   9  -6  10        1.09        1.52      1.93 o 
 -10  -5  10       29.74       30.74      3.21 o 
  -9  -5  10        2.90        2.86      1.88 o 
  -8  -5  10       10.22       10.35      2.22 o 
  -7  -5  10        9.57        7.66      1.51 o 
  -6  -5  10        2.49        3.25      1.08 o 
  -5  -5  10      416.12      435.94     10.33 o 
  -4  -5  10        3.74        3.20      1.21 o 
  -3  -5  10       55.41       60.03      3.03 o 
  -2  -5  10        4.51        3.76      1.02 o 
  -1  -5  10      543.33      562.92     10.55 o 
   0  -5  10       59.90       64.17      2.14 o 
   1  -5  10      437.86      477.83     11.20 o 
   2  -5  10       13.73       15.45      1.46 o 
   3  -5  10       17.83       15.94      1.27 o 
   4  -5  10        0.86       -0.81      1.00 o 
   5  -5  10       19.72       20.65      1.67 o 
   6  -5  10       33.37       37.55      2.43 o 
   7  -5  10       11.83       14.39      1.87 o 
   8  -5  10        0.17        0.86      1.44 o 
   9  -5  10       15.81       14.32      2.48 o 
 -10  -4  10        0.57       -2.51      1.61 o 
  -9  -4  10       17.74       15.44      3.47 o 
  -8  -4  10        1.10       -0.31      1.53 o 
  -7  -4  10       39.59       36.06      3.00 o 
  -6  -4  10      161.76      174.67      4.83 o 
  -5  -4  10        2.95        0.71      1.30 o 
  -4  -4  10      435.84      458.22     10.73 o 
  -3  -4  10        0.13       -0.84      0.91 o 
  -2  -4  10       74.85       79.99      2.67 o 
  -1  -4  10       89.24       80.89      2.21 o 
   0  -4  10       84.86       83.09      2.52 o 
   1  -4  10      351.56      368.69      7.89 o 
   2  -4  10      429.57      469.25     10.34 o 
   3  -4  10       14.96       16.93      1.30 o 
   4  -4  10        9.41       13.92      1.39 o 
   5  -4  10        2.18        2.98      1.21 o 
   6  -4  10       14.53       15.40      1.86 o 
   7  -4  10        5.12        3.91      1.79 o 
   8  -4  10        7.05        5.61      1.51 o 
   9  -4  10        1.88        0.93      1.73 o 
 -10  -3  10       13.19       11.86      2.35 o 
  -9  -3  10       16.79       16.16      3.89 o 
  -8  -3  10       55.89       61.79      4.07 o 
  -7  -3  10       40.90       39.90      2.62 o 
  -6  -3  10        7.64        5.79      1.58 o 
  -5  -3  10       50.63       52.27      2.30 o 
  -4  -3  10       23.72       18.07      1.51 o 
  -3  -3  10       57.85       55.05      2.46 o 
  -2  -3  10        2.20        2.96      0.94 o 
  -1  -3  10       14.97       17.03      1.23 o 
   0  -3  10       32.18       29.59      2.09 o 
   1  -3  10      102.19       87.82      2.89 o 
   2  -3  10       86.01       86.76      3.35 o 
   3  -3  10       79.43       81.87      2.45 o 
   4  -3  10        0.35        1.73      1.02 o 
   5  -3  10        0.07       -0.81      1.03 o 
   6  -3  10       39.15       34.66      2.21 o 
   7  -3  10        8.59        8.19      1.51 o 
   8  -3  10        0.06        0.85      1.39 o 
   9  -3  10        3.27        5.73      1.89 o 
 -10  -2  10        0.14        1.73      1.69 o 
  -9  -2  10        0.06       -1.41      1.80 o 
  -8  -2  10        1.56        1.46      1.69 o 
  -7  -2  10        3.19        1.12      1.05 o 
  -6  -2  10       32.38       29.39      2.06 o 
  -5  -2  10       76.43       80.91      2.97 o 
  -4  -2  10      199.18      216.45      5.73 o 
  -3  -2  10      168.82      179.51      4.14 o 
  -2  -2  10      237.19      235.63      5.08 o 
  -1  -2  10      203.76      192.06      3.97 o 
   0  -2  10       86.94       81.51      2.35 o 
   1  -2  10        1.38       -0.94      0.95 o 
   2  -2  10        5.93        3.29      1.11 o 
   3  -2  10       45.65       46.91      1.68 o 
   4  -2  10       10.09       12.92      1.62 o 
   5  -2  10        7.59        9.13      1.32 o 
   6  -2  10        0.36       -0.99      1.23 o 
   7  -2  10       10.59       10.15      1.62 o 
   8  -2  10        1.56        1.17      1.40 o 
   9  -2  10        0.02       -1.92      2.34 o 
 -10  -1  10       32.81       33.30      6.78 o 
  -9  -1  10       36.17       30.15      3.02 o 
  -8  -1  10       94.92       89.17      3.64 o 
  -7  -1  10      124.49      120.15      5.41 o 
  -6  -1  10        7.70        9.01      1.19 o 
  -5  -1  10        0.13       -1.74      0.87 o 
  -4  -1  10       41.78       29.40      1.42 o 
  -3  -1  10       19.39       14.52      1.37 o 
  -2  -1  10        4.43        4.56      1.06 o 
  -1  -1  10       24.47       24.09      1.39 o 
   0  -1  10        0.43       -1.40      0.90 o 
   1  -1  10       90.01       81.57      2.75 o 
   2  -1  10      108.28      107.02      2.79 o 
   3  -1  10       59.33       56.56      1.96 o 
   4  -1  10       28.65       29.58      2.00 o 
   5  -1  10       19.95       21.21      1.69 o 
   6  -1  10       12.59        9.19      1.54 o 
   7  -1  10        2.44        1.28      1.40 o 
   8  -1  10        0.10       -0.01      1.40 o 
   9  -1  10        0.70       -0.06      2.11 o 
 -10   0  10        0.61        3.38      1.97 o 
  -9   0  10        9.77       11.63      3.83 o 
  -8   0  10        1.51        0.84      1.47 o 
  -7   0  10       14.25       11.57      1.35 o 
  -6   0  10       11.69       10.55      1.18 o 
  -5   0  10       85.98       77.01      2.50 o 
  -4   0  10        3.18        3.87      0.99 o 
  -3   0  10       62.95       76.50      2.74 o 
  -2   0  10      182.02      188.88      4.38 o 
  -1   0  10      312.08      324.38      6.13 o 
   0   0  10       10.87       12.76      1.55 o 
   1   0  10      170.09      161.30      4.14 o 
   2   0  10       13.58       15.52      1.26 o 
   3   0  10        6.69        5.11      0.95 o 
   4   0  10        2.21        3.46      1.12 o 
   5   0  10        0.27       -0.07      1.15 o 
   6   0  10        0.31       -0.90      1.26 o 
   7   0  10        0.58        2.21      1.44 o 
   8   0  10        7.09        5.74      1.92 o 
   9   0  10        1.34        4.71      2.42 o 
 -10   1  10        2.40        4.28      1.93 o 
  -9   1  10       69.39       80.13      3.73 o 
  -8   1  10       34.84       37.44      2.59 o 
  -7   1  10      117.59      123.44      3.77 o 
  -6   1  10       84.71       84.33      2.73 o 
  -5   1  10        0.37       -0.79      0.96 o 
  -4   1  10        4.94        4.02      1.04 o 
  -3   1  10       46.68       43.63      1.95 o 
  -2   1  10       22.01       26.13      1.58 o 
  -1   1  10       96.77       95.39      2.54 o 
   0   1  10       20.41       16.80      1.33 o 
   1   1  10      163.02      173.97      4.35 o 
   2   1  10        5.85        6.96      1.21 o 
   3   1  10       56.95       59.99      2.54 o 
   4   1  10        4.88        2.65      1.22 o 
   5   1  10       86.25       82.04      3.19 o 
   6   1  10       31.86       31.15      2.30 o 
   7   1  10        0.43        0.40      1.42 o 
   8   1  10        3.73        3.12      2.01 o 
 -10   2  10       10.12       10.73      2.06 o 
  -9   2  10       13.38       10.18      1.97 o 
  -8   2  10        0.85        3.52      1.29 o 
  -7   2  10        2.53        2.39      1.13 o 
  -6   2  10        9.88        9.00      1.31 o 
  -5   2  10       10.59       11.63      1.33 o 
  -4   2  10       11.99       11.04      1.31 o 
  -3   2  10       38.71       46.70      2.07 o 
  -2   2  10        6.52        6.84      1.20 o 
  -1   2  10       12.87       16.84      1.34 o 
   0   2  10      151.60      167.05      4.94 o 
   1   2  10       93.06      101.20      3.57 o 
   2   2  10        8.36        7.88      1.40 o 
   3   2  10        1.03        1.09      1.17 o 
   4   2  10        5.75        7.94      1.43 o 
   5   2  10        8.16        4.40      1.42 o 
   6   2  10        2.13        0.68      1.51 o 
   7   2  10        0.33        1.37      1.53 o 
   8   2  10        3.75       -3.03      2.09 o 
 -10   3  10        5.99        6.40      2.39 o 
  -9   3  10        9.61        9.23      1.88 o 
  -8   3  10        3.13        2.61      1.24 o 
  -7   3  10       22.36       23.95      2.57 o 
  -6   3  10       80.30       83.99      3.64 o 
  -5   3  10       94.54       94.97      3.84 o 
  -4   3  10       25.19       21.58      1.74 o 
  -3   3  10        1.51        2.57      1.15 o 
  -2   3  10       10.42        7.73      1.04 o 
  -1   3  10        0.88       -0.91      1.02 o 
   0   3  10        0.17       -1.46      1.13 o 
   1   3  10        4.32        0.94      1.26 o 
   2   3  10        0.00       -0.04      1.10 o 
   3   3  10        3.80        7.75      1.66 o 
   4   3  10        9.47        8.10      1.96 o 
   5   3  10       16.50       15.85      1.81 o 
   6   3  10       11.33       12.43      1.97 o 
   7   3  10        6.62        2.09      2.63 o 
  -9   4  10        2.43       -0.02      1.68 o 
  -8   4  10        4.18        4.76      1.44 o 
  -7   4  10        2.32        0.64      1.22 o 
  -6   4  10       11.66       11.75      1.62 o 
  -5   4  10       12.28       11.52      1.49 o 
  -4   4  10        0.54       -0.90      1.03 o 
  -3   4  10        1.15        2.13      1.14 o 
  -2   4  10        9.90       12.61      1.29 o 
  -1   4  10       82.19       97.08      3.21 o 
   0   4  10       23.36       31.06      3.18 o 
   1   4  10       13.07       13.91      3.07 o 
   2   4  10       35.88       41.49      2.42 o 
   3   4  10       17.17       20.11      2.15 o 
   4   4  10        2.45        1.88      1.80 o 
   5   4  10        0.43        1.37      1.42 o 
   6   4  10        0.41        0.23      1.65 o 
   7   4  10        1.93        2.48      2.26 o 
  -9   5  10        0.05        0.76      1.87 o 
  -8   5  10        0.78       -0.83      2.12 o 
  -7   5  10       19.41       17.22      2.84 o 
  -6   5  10       85.99      100.05      4.15 o 
  -5   5  10       83.01       92.85      4.37 o 
  -4   5  10       29.21       32.16      2.35 o 
  -3   5  10        0.02       -1.26      1.23 o 
  -2   5  10       44.12       49.79      2.05 o 
  -1   5  10        3.44        3.65      1.68 o 
   0   5  10       47.02       46.88      2.49 o 
   1   5  10       14.85       13.91      1.96 o 
   2   5  10        2.32        3.78      3.17 o 
   3   5  10       39.74       31.52      2.57 o 
   4   5  10        0.96        1.40      1.75 o 
   5   5  10        9.67       15.27      2.24 o 
   6   5  10       18.21       22.20      2.97 o 
  -8   6  10        0.29       -1.75      1.87 o 
  -7   6  10        4.06        4.05      1.91 o 
  -6   6  10       20.82       18.60      2.26 o 
  -5   6  10       14.59        8.57      1.36 o 
  -4   6  10       11.66        9.74      1.31 o 
  -3   6  10        3.51        2.25      1.44 o 
  -2   6  10       15.23       12.87      2.99 o 
  -1   6  10        4.90        3.14      1.45 o 
   0   6  10       16.04       13.97      2.95 o 
   1   6  10       14.25       14.86      3.10 o 
   2   6  10        1.63       -1.95      3.08 o 
   3   6  10        8.07        3.06      1.82 o 
   4   6  10       13.12       12.24      2.16 o 
   5   6  10        1.66        5.17      2.46 o 
  -8   7  10       14.59        9.69      2.38 o 
  -7   7  10        5.78        3.97      1.85 o 
  -6   7  10        9.33        8.60      1.71 o 
  -5   7  10        5.90        6.37      1.47 o 
  -4   7  10        6.07        6.04      1.52 o 
  -3   7  10        9.14       11.56      2.94 o 
  -2   7  10       10.94       13.51      2.25 o 
  -1   7  10        0.00       -1.43      1.38 o 
   0   7  10        0.80       -0.56      1.73 o 
   1   7  10        0.36       -2.88      1.56 o 
   2   7  10        1.64       -3.64      3.20 o 
   3   7  10        0.59        2.69      3.02 o 
   4   7  10        2.77        4.28      2.33 o 
  -7   8  10        0.06       -1.52      2.05 o 
  -6   8  10        0.00        2.56      1.92 o 
  -5   8  10        4.24        6.58      2.08 o 
  -4   8  10       13.39       13.66      2.05 o 
  -3   8  10        8.02        6.20      2.05 o 
  -2   8  10        2.17       -0.40      2.23 o 
  -1   8  10        0.73       -1.10      1.81 o 
   0   8  10        0.09        0.36      1.77 o 
   1   8  10        0.02       -3.20      2.45 o 
   2   8  10        0.37       -1.21      3.38 o 
   3   8  10        0.96       -2.80      3.45 o 
  -5   9  10        1.37       -0.28      2.12 o 
  -4   9  10        0.31        4.32      2.68 o 
  -3   9  10        4.17        7.86      3.39 o 
  -2   9  10        0.19       -1.73      2.33 o 
  -1   9  10        1.80       -1.12      1.85 o 
   0   9  10        0.01        2.23      4.22 o 
   1   9  10        0.18        0.47      2.72 o 
  -1 -15  11        9.59       10.10      3.20 o 
   0 -15  11        2.79        6.78      3.95 o 
   1 -15  11       14.25       27.40      5.14 o 
   2 -15  11       18.68       16.55      4.50 o 
   3 -15  11       20.26       22.90      3.19 o 
   4 -15  11       13.56       14.82      4.23 o 
  -3 -14  11        3.66        8.41      4.07 o 
  -2 -14  11       48.45       55.19      3.37 o 
  -1 -14  11       70.68       79.30      6.34 o 
   0 -14  11        8.27       18.61      4.56 o 
   1 -14  11        1.42        3.18      3.75 o 
   2 -14  11        0.95        2.23      2.35 o 
   3 -14  11        0.10       -1.08      2.34 o 
   4 -14  11        0.92        1.66      3.44 o 
   5 -14  11        3.60        7.48      5.40 o 
  -4 -13  11       34.87       42.71      5.40 o 
  -3 -13  11        3.05        3.44      1.85 o 
  -2 -13  11        0.00       -1.95      1.72 o 
  -1 -13  11       28.54       28.74      2.54 o 
   0 -13  11        1.05       -2.09      3.58 o 
   1 -13  11        3.06        5.85      3.70 o 
   2 -13  11        3.09       -1.21      2.18 o 
   3 -13  11       29.06       38.07      3.57 o 
   4 -13  11       34.36       42.30      5.48 o 
   5 -13  11        6.28        6.10      3.07 o 
   6 -13  11       14.30       15.38      3.88 o 
  -6 -12  11        0.50        1.74      2.01 o 
  -5 -12  11        4.70        3.76      2.05 o 
  -4 -12  11        5.48        2.74      1.58 o 
  -3 -12  11       34.53       33.10      2.56 o 
  -2 -12  11       12.39        9.35      1.64 o 
  -1 -12  11       25.09       25.77      3.01 o 
   0 -12  11       36.38       37.97      3.67 o 
   1 -12  11       26.89       26.32      4.63 o 
   2 -12  11        1.35        1.21      2.20 o 
   3 -12  11        0.38       -0.40      2.28 o 
   4 -12  11        0.00       -0.17      3.22 o 
   5 -12  11        0.42        1.33      2.67 o 
   6 -12  11        0.90       -0.73      2.03 o 
   7 -12  11        6.28        6.73      2.66 o 
  -6 -11  11        6.16        7.01      2.03 o 
  -5 -11  11       20.77       21.63      2.12 o 
  -4 -11  11       32.35       32.41      2.38 o 
  -3 -11  11       11.00       10.05      1.80 o 
  -2 -11  11        0.55       -1.32      1.31 o 
  -1 -11  11        7.24        7.40      1.69 o 
   0 -11  11       19.21       19.49      2.26 o 
   1 -11  11        2.92        0.93      1.95 o 
   2 -11  11        0.30        1.38      2.03 o 
   3 -11  11        5.07        8.47      3.26 o 
   4 -11  11        3.97        2.16      2.51 o 
   5 -11  11       16.37       17.07      3.40 o 
   6 -11  11       36.67       36.07      3.14 o 
   7 -11  11       23.96       23.48      2.58 o 
   8 -11  11        6.13        6.95      2.79 o 
  -7 -10  11       14.38       14.28      2.38 o 
  -6 -10  11        0.93        1.23      1.43 o 
  -5 -10  11       11.33       12.02      1.93 o 
  -4 -10  11       37.27       39.37      2.51 o 
  -3 -10  11        0.00        0.03      1.36 o 
  -2 -10  11        9.78       10.96      1.55 o 
  -1 -10  11       12.95       12.46      1.54 o 
   0 -10  11       33.65       34.27      2.65 o 
   1 -10  11       53.29       66.36      4.19 o 
   2 -10  11       22.64       22.70      4.12 o 
   3 -10  11       13.83       14.36      3.62 o 
   4 -10  11        3.39        3.67      2.46 o 
   5 -10  11        3.00        1.22      1.68 o 
   6 -10  11        0.05        0.54      1.71 o 
   7 -10  11        0.20       -2.42      2.16 o 
   8 -10  11        0.92       -1.00      2.01 o 
  -8  -9  11        0.60        4.03      1.85 o 
  -7  -9  11        1.62       -0.12      1.67 o 
  -6  -9  11        9.45       10.43      1.57 o 
  -5  -9  11        0.01       -2.16      1.20 o 
  -4  -9  11       31.18       30.00      2.15 o 
  -3  -9  11      119.36      116.42      4.09 o 
  -2  -9  11       14.12       13.69      1.55 o 
  -1  -9  11        0.80        1.57      1.15 o 
   0  -9  11      101.46      106.68      3.64 o 
   1  -9  11       50.06       45.64      4.97 o 
   2  -9  11       29.34       36.39      3.09 o 
   3  -9  11       36.31       45.79      3.63 o 
   4  -9  11       13.24       13.82      2.13 o 
   5  -9  11       33.24       32.46      2.51 o 
   6  -9  11       17.90       17.77      2.77 o 
   7  -9  11        3.47        3.12      1.57 o 
   8  -9  11       10.22       13.35      4.52 o 
  -8  -8  11        5.80        3.72      1.81 o 
  -7  -8  11       14.60       12.52      1.99 o 
  -6  -8  11       51.56       50.46      3.30 o 
  -5  -8  11      125.49      129.81      4.27 o 
  -4  -8  11       66.94       66.13      2.99 o 
  -3  -8  11       27.39       29.52      2.10 o 
  -2  -8  11       50.53       55.24      2.39 o 
  -1  -8  11        2.29        0.69      1.12 o 
   0  -8  11       40.14       40.44      2.21 o 
   1  -8  11      249.40      273.12     10.19 o 
   2  -8  11        0.15       -1.01      1.90 o 
   3  -8  11       24.47       23.46      2.70 o 
   4  -8  11       15.62       13.20      1.85 o 
   5  -8  11       14.34       13.74      3.48 o 
   6  -8  11       16.47       16.76      1.86 o 
   7  -8  11       14.25       15.11      2.14 o 
   8  -8  11        0.04        1.01      1.63 o 
   9  -8  11        0.04        3.52      2.40 o 
  -9  -7  11       29.86       29.85      3.64 o 
  -8  -7  11       38.86       36.32      2.79 o 
  -7  -7  11       26.88       27.46      2.46 o 
  -6  -7  11        0.18       -0.45      1.15 o 
  -5  -7  11        0.70       -0.20      1.25 o 
  -4  -7  11        1.30       -0.34      1.11 o 
  -3  -7  11        0.01       -2.46      1.65 o 
  -2  -7  11        4.72        2.76      1.16 o 
  -1  -7  11       10.81        9.48      1.45 o 
   0  -7  11        7.53        8.45      1.31 o 
   1  -7  11       30.52       28.28      2.74 o 
   2  -7  11       37.94       38.14      3.09 o 
   3  -7  11       66.17       75.74      3.17 o 
   4  -7  11        8.88        9.10      1.70 o 
   5  -7  11        3.01        3.24      1.34 o 
   6  -7  11        1.85       -1.18      1.31 o 
   7  -7  11        2.05        0.86      1.62 o 
   8  -7  11        6.85        6.34      2.32 o 
   9  -7  11        0.42       -0.36      2.21 o 
  -9  -6  11        0.10       -0.58      1.90 o 
  -8  -6  11        0.80       -0.95      1.45 o 
  -7  -6  11       14.82       12.94      1.97 o 
  -6  -6  11       62.51       64.96      3.02 o 
  -5  -6  11       42.09       49.26      2.98 o 
  -4  -6  11       89.17       95.93      3.51 o 
  -3  -6  11      187.63      195.29      5.48 o 
  -2  -6  11       67.23       65.51      2.59 o 
  -1  -6  11        7.42        7.57      1.27 o 
   0  -6  11        1.25       -0.28      0.97 o 
   1  -6  11        1.66       -2.23      1.30 o 
   2  -6  11        1.19        0.30      3.23 o 
   3  -6  11        2.10       -0.46      1.43 o 
   4  -6  11        8.09        5.95      1.56 o 
   5  -6  11        0.10        0.74      1.23 o 
   6  -6  11        3.94        4.28      1.44 o 
   7  -6  11       19.54       14.04      2.02 o 
   8  -6  11        7.01        5.35      1.73 o 
   9  -6  11        0.94       -0.58      2.21 o 
  -9  -5  11        9.92        6.22      2.38 o 
  -8  -5  11      108.45      121.06      4.86 o 
  -7  -5  11       97.00       94.98      4.35 o 
  -6  -5  11       13.14       10.54      1.41 o 
  -5  -5  11        0.23       -1.04      1.06 o 
  -4  -5  11       93.46       94.38      3.44 o 
  -3  -5  11       41.66       45.03      2.33 o 
  -2  -5  11        4.42        5.16      1.43 o 
  -1  -5  11       74.61       73.33      2.47 o 
   0  -5  11        6.59       10.23      1.21 o 
   1  -5  11       21.54       23.17      2.07 o 
   2  -5  11       65.20       71.18      7.10 o 
   3  -5  11      206.97      240.40      6.97 o 
   4  -5  11       16.91       20.03      1.75 o 
   5  -5  11       12.24       14.66      1.61 o 
   6  -5  11        1.49        3.73      1.43 o 
   7  -5  11       14.63       12.24      1.99 o 
   8  -5  11        0.11       -0.27      1.43 o 
   9  -5  11        0.69       -0.55      2.29 o 
  -9  -4  11        4.32        3.63      2.00 o 
  -8  -4  11        0.81       -0.86      1.76 o 
  -7  -4  11        0.75        2.25      1.54 o 
  -6  -4  11       45.54       42.50      4.43 o 
  -5  -4  11        7.07        8.57      1.33 o 
  -4  -4  11      114.34      125.76      4.03 o 
  -3  -4  11      157.51      166.68      4.87 o 
  -2  -4  11      263.30      274.54      5.77 o 
  -1  -4  11        9.93       12.60      1.43 o 
   0  -4  11      168.79      197.57      5.37 o 
   1  -4  11      312.43      316.24     11.25 o 
   2  -4  11        9.80       11.87      1.45 o 
   3  -4  11        0.09       -0.49      1.29 o 
   4  -4  11       34.29       38.16      2.21 o 
   5  -4  11       14.56       13.69      1.65 o 
   6  -4  11       15.01       16.73      1.85 o 
   7  -4  11       42.66       45.32      3.15 o 
   8  -4  11        0.00        2.80      1.58 o 
   9  -4  11        1.08       -0.47      2.25 o 
 -10  -3  11        0.30        2.48      1.81 o 
  -9  -3  11       23.93       22.24      4.15 o 
  -8  -3  11       69.94       70.47      3.83 o 
  -7  -3  11       71.61       70.67      2.90 o 
  -6  -3  11       14.15       14.61      1.53 o 
  -5  -3  11       60.81       61.09      2.70 o 
  -4  -3  11       10.66        6.36      2.20 o 
  -3  -3  11        0.96       -1.46      1.24 o 
  -2  -3  11       12.59       15.15      1.64 o 
  -1  -3  11        0.03        0.76      0.88 o 
   0  -3  11        2.13       -1.70      2.39 o 
   1  -3  11        3.79        0.35      1.94 o 
   2  -3  11        9.00        5.59      1.27 o 
   3  -3  11      106.85      111.84      3.81 o 
   4  -3  11       26.40       28.70      1.86 o 
   5  -3  11       20.63       22.05      1.74 o 
   6  -3  11        9.74       12.35      1.73 o 
   7  -3  11       50.66       56.60      3.63 o 
   8  -3  11        4.22        3.67      1.61 o 
   9  -3  11        0.26       -1.08      2.16 o 
 -10  -2  11        4.86        3.09      1.89 o 
  -9  -2  11        0.26       -0.46      1.67 o 
  -8  -2  11        3.77        1.39      1.50 o 
  -7  -2  11       31.56       29.17      1.83 o 
  -6  -2  11       18.34       16.96      1.94 o 
  -5  -2  11        1.41       -0.55      1.03 o 
  -4  -2  11       35.86       31.30      1.74 o 
  -3  -2  11       64.89       69.41      2.66 o 
  -2  -2  11      128.10      146.59      3.71 o 
  -1  -2  11      171.90      189.29      3.98 o 
   0  -2  11      230.82      247.72      6.41 o 
   1  -2  11       89.61       81.16      3.71 o 
   2  -2  11       34.39       33.12      1.77 o 
   3  -2  11        1.97       -0.73      2.13 o 
   4  -2  11        2.46        1.02      1.10 o 
   5  -2  11       12.23        9.58      1.45 o 
   6  -2  11        0.29       -0.49      1.35 o 
   7  -2  11        0.42       -2.60      2.32 o 
   8  -2  11        0.00       -0.23      1.91 o 
 -10  -1  11        1.27        4.79      1.94 o 
  -9  -1  11       14.17       14.30      1.97 o 
  -8  -1  11       14.84       13.90      1.89 o 
  -7  -1  11       12.42       10.12      1.42 o 
  -6  -1  11       51.14       48.64      2.49 o 
  -5  -1  11       29.69       27.82      1.73 o 
  -4  -1  11        0.29       -0.08      1.05 o 
  -3  -1  11        3.03        2.62      1.18 o 
  -2  -1  11        0.53       -0.82      0.99 o 
  -1  -1  11       40.06       43.09      1.80 o 
   0  -1  11       26.95       21.12      1.82 o 
   1  -1  11        0.80        1.69      1.50 o 
   2  -1  11       10.14        9.79      1.47 o 
   3  -1  11        6.38        4.04      1.23 o 
   4  -1  11        6.27        8.37      1.39 o 
   5  -1  11       28.90       28.76      2.00 o 
   6  -1  11       24.43       27.97      2.27 o 
   7  -1  11        8.40        9.10      1.75 o 
   8  -1  11        2.01        1.44      1.90 o 
 -10   0  11        6.21        9.63      2.45 o 
  -9   0  11       15.17       17.60      1.90 o 
  -8   0  11       14.92       12.36      1.68 o 
  -7   0  11        8.74        5.91      1.35 o 
  -6   0  11        4.69        4.55      1.28 o 
  -5   0  11       62.48       59.21      2.56 o 
  -4   0  11       32.19       27.75      1.80 o 
  -3   0  11       39.00       36.27      1.87 o 
  -2   0  11       24.32       17.37      1.44 o 
  -1   0  11        1.86       -0.16      0.93 o 
   0   0  11      163.72      190.39      4.41 o 
   1   0  11      168.13      192.20      6.15 o 
   2   0  11        1.34        0.59      1.24 o 
   3   0  11        2.36        0.29      1.56 o 
   4   0  11        0.17        0.19      1.18 o 
   5   0  11       21.49       17.40      1.91 o 
   6   0  11        0.66       -0.42      1.43 o 
   7   0  11        3.38        0.72      2.01 o 
   8   0  11        0.46        3.71      2.09 o 
  -9   1  11        1.84        2.39      1.82 o 
  -8   1  11        5.55        4.97      1.69 o 
  -7   1  11       35.44       39.29      2.25 o 
  -6   1  11       11.18        9.46      1.63 o 
  -5   1  11       20.79       18.17      1.53 o 
  -4   1  11       78.04       81.07      3.53 o 
  -3   1  11        0.88       -0.74      1.11 o 
  -2   1  11       22.20       21.21      1.66 o 
  -1   1  11        1.76        0.69      1.06 o 
   0   1  11        0.13       -1.96      1.33 o 
   1   1  11       34.87       35.80      2.02 o 
   2   1  11       14.81       12.54      1.76 o 
   3   1  11        4.66        6.18      1.77 o 
   4   1  11       14.25       13.30      1.93 o 
   5   1  11        4.14        4.90      1.58 o 
   6   1  11        0.50       -0.22      1.49 o 
   7   1  11        8.74        3.70      3.96 o 
  -9   2  11        5.35        2.30      2.33 o 
  -8   2  11        4.27        1.62      1.39 o 
  -7   2  11        2.17        1.14      1.36 o 
  -6   2  11       11.54        8.18      1.34 o 
  -5   2  11       10.18        5.77      1.30 o 
  -4   2  11        9.00        7.91      1.38 o 
  -3   2  11       52.56       52.45      2.24 o 
  -2   2  11       31.53       33.27      1.82 o 
  -1   2  11        9.58        6.00      1.18 o 
   0   2  11       51.92       63.24      2.65 o 
   1   2  11       17.48       26.65      2.06 o 
   2   2  11        9.81        9.88      1.91 o 
   3   2  11        1.74        4.06      1.80 o 
   4   2  11       15.92       15.17      2.42 o 
   5   2  11        5.53        6.54      1.55 o 
   6   2  11        0.22        0.84      1.65 o 
   7   2  11        0.14        1.45      1.99 o 
  -9   3  11        6.19        6.38      2.01 o 
  -8   3  11        4.07        0.28      1.46 o 
  -7   3  11        0.33       -0.98      1.21 o 
  -6   3  11        1.43       -1.08      1.17 o 
  -5   3  11       23.14       24.10      1.96 o 
  -4   3  11       36.89       39.58      2.75 o 
  -3   3  11       44.75       49.07      2.26 o 
  -2   3  11       10.26       11.03      1.56 o 
  -1   3  11        0.00       -2.04      1.22 o 
   0   3  11        0.98       -0.75      1.36 o 
   1   3  11        6.66        4.05      1.93 o 
   2   3  11       18.52       13.17      1.99 o 
   3   3  11        3.43        1.81      1.79 o 
   4   3  11        0.48        2.72      1.87 o 
   5   3  11        0.00       -1.73      2.02 o 
   6   3  11        0.12        2.79      1.92 o 
  -9   4  11        0.09       -2.12      1.85 o 
  -8   4  11        5.65        1.75      1.97 o 
  -7   4  11       11.25        7.13      1.57 o 
  -6   4  11        3.73        2.71      1.35 o 
  -5   4  11        9.17        7.69      1.49 o 
  -4   4  11       68.31       65.79      4.15 o 
  -3   4  11       52.13       56.28      3.73 o 
  -2   4  11        7.83        2.94      1.32 o 
  -1   4  11        7.79        4.31      1.82 o 
   0   4  11        5.35        8.59      1.57 o 
   1   4  11       22.51       22.71      2.56 o 
   2   4  11        1.00        3.65      3.20 o 
   3   4  11        0.90        1.80      1.89 o 
   4   4  11        6.95        6.60      2.08 o 
   5   4  11        5.98        5.22      1.92 o 
   6   4  11        0.14       -5.19      3.16 o 
  -8   5  11       19.56       16.47      2.64 o 
  -7   5  11        5.10        3.32      1.83 o 
  -6   5  11        2.82        4.60      1.45 o 
  -5   5  11       40.00       39.06      2.29 o 
  -4   5  11        4.80        6.62      1.34 o 
  -3   5  11       10.46       12.07      1.59 o 
  -2   5  11        8.05        5.03      1.96 o 
  -1   5  11        0.75       -0.61      1.81 o 
   0   5  11        0.21       -2.73      1.73 o 
   1   5  11       17.24       13.84      2.33 o 
   2   5  11       26.08       23.29      4.30 o 
   3   5  11        1.90        4.22      3.54 o 
   4   5  11        0.37       -0.50      1.96 o 
   5   5  11        2.51        2.70      2.45 o 
  -7   6  11        0.92       -0.09      1.99 o 
  -6   6  11        0.01        0.92      1.59 o 
  -5   6  11       13.57       10.49      1.46 o 
  -4   6  11        0.55        0.58      1.34 o 
  -3   6  11       23.08       24.87      3.29 o 
  -2   6  11        9.23       10.40      2.10 o 
  -1   6  11       15.73       14.32      2.16 o 
   0   6  11        4.29        2.89      2.96 o 
   1   6  11        3.67        0.36      1.69 o 
   2   6  11        0.00        2.40      3.63 o 
   3   6  11        0.52       -0.16      3.36 o 
   4   6  11        3.27        0.42      3.80 o 
  -6   7  11       19.04       18.50      2.86 o 
  -5   7  11       24.84       26.40      2.64 o 
  -4   7  11        6.18        5.37      1.69 o 
  -3   7  11        0.90       -0.61      2.43 o 
  -2   7  11        1.12        3.60      1.99 o 
  -1   7  11        0.50       -1.89      1.76 o 
   0   7  11        0.22       -2.93      1.72 o 
   1   7  11        1.88        1.63      2.70 o 
   2   7  11        9.20       11.63      3.95 o 
   3   7  11        0.60       -0.05      3.76 o 
  -5   8  11        0.39       -0.26      2.24 o 
  -4   8  11        2.67        3.80      4.02 o 
  -3   8  11        6.68       10.92      5.07 o 
  -2   8  11        7.21        6.22      2.42 o 
  -1   8  11       10.13        6.17      2.00 o 
   0   8  11       12.35        7.36      3.48 o 
   1   8  11        8.28        8.74      3.69 o 
   0 -15  12        9.49       11.41      4.55 o 
   1 -15  12        5.54        1.44      4.17 o 
   2 -15  12        1.17        5.05      3.93 o 
  -2 -14  12        0.23        0.99      2.36 o 
  -1 -14  12        3.66        5.46      4.14 o 
   0 -14  12       54.81       79.87      7.98 o 
   1 -14  12       34.80       39.96      5.81 o 
   2 -14  12        0.33        3.18      5.25 o 
   3 -14  12        1.84        2.46      2.50 o 
   4 -14  12        1.12       -4.10      3.25 o 
  -4 -13  12       11.84        8.73      2.93 o 
  -3 -13  12        2.34        1.77      2.82 o 
  -2 -13  12        2.09       -1.30      1.83 o 
  -1 -13  12        1.23       -1.09      2.13 o 
   0 -13  12        0.13       -1.56      3.66 o 
   1 -13  12       26.72       23.99      4.83 o 
   2 -13  12        9.71       10.45      2.64 o 
   3 -13  12        1.25        3.52      2.52 o 
   4 -13  12        1.56        2.75      3.73 o 
   5 -13  12        3.69        4.64      3.78 o 
   6 -13  12        6.96       10.04      4.34 o 
  -5 -12  12        3.09        1.68      1.94 o 
  -4 -12  12        1.26       -1.84      3.34 o 
  -3 -12  12        4.49        3.18      1.75 o 
  -2 -12  12       16.56       13.83      2.10 o 
  -1 -12  12        0.36        0.71      1.98 o 
   0 -12  12        1.92        0.71      3.47 o 
   1 -12  12        0.00       -5.86      3.21 o 
   2 -12  12        3.34       -0.02      2.26 o 
   3 -12  12        5.25       -0.17      5.34 o 
   4 -12  12        0.06       -2.13      3.48 o 
   5 -12  12        1.70       -1.05      3.47 o 
   6 -12  12        0.11       -0.38      3.81 o 
  -6 -11  12        0.00        2.34      2.35 o 
  -5 -11  12        0.47        0.04      1.73 o 
  -4 -11  12        9.75        4.16      1.65 o 
  -3 -11  12       11.63        9.26      2.24 o 
  -2 -11  12        7.02        4.80      1.53 o 
  -1 -11  12        1.48        2.71      1.88 o 
   0 -11  12        2.08       -0.22      2.43 o 
   1 -11  12       13.16       11.81      2.42 o 
   2 -11  12       27.98       34.00      3.29 o 
   3 -11  12       40.63       47.54      3.80 o 
   4 -11  12       14.59       16.19      4.17 o 
   5 -11  12        1.84        3.04      3.54 o 
   6 -11  12        2.29        2.04      2.48 o 
   7 -11  12        2.37       -1.95      2.48 o 
  -7 -10  12        1.73        0.68      1.88 o 
  -6 -10  12       22.86       25.34      2.82 o 
  -5 -10  12       31.97       33.10      2.42 o 
  -4 -10  12       19.73       18.34      2.04 o 
  -3 -10  12       61.26       73.74      3.44 o 
  -2 -10  12      174.49      195.56      5.24 o 
  -1 -10  12       24.45       26.36      2.80 o 
   0 -10  12        0.23       -0.25      1.77 o 
   1 -10  12       10.59        7.82      2.22 o 
   2 -10  12        6.97       10.83      3.43 o 
   3 -10  12        0.10        2.46      2.21 o 
   4 -10  12        3.63        9.22      3.75 o 
   5 -10  12       15.32       15.15      4.28 o 
   6 -10  12        1.17        2.51      1.93 o 
   7 -10  12        3.90        0.49      2.50 o 
  -7  -9  12       10.43        8.41      2.16 o 
  -6  -9  12        2.11        3.22      1.52 o 
  -5  -9  12        4.43        0.99      1.45 o 
  -4  -9  12        0.28       -1.58      1.40 o 
  -3  -9  12        8.03       10.14      1.72 o 
  -2  -9  12        1.53        3.10      2.25 o 
  -1  -9  12       12.90       11.64      1.55 o 
   0  -9  12       47.66       48.41      6.63 o 
   1  -9  12        2.04        5.91      2.13 o 
   2  -9  12      185.82      219.27      8.74 o 
   3  -9  12        0.05        0.78      2.24 o 
   4  -9  12       35.55       44.86      5.37 o 
   5  -9  12       27.26       30.57      4.35 o 
   6  -9  12       29.84       34.77      2.81 o 
   7  -9  12        0.24       -0.33      1.91 o 
   8  -9  12        4.31        6.92      3.65 o 
  -8  -8  12        1.89        1.29      1.91 o 
  -7  -8  12        0.14       -2.86      1.66 o 
  -6  -8  12       16.96       17.58      2.25 o 
  -5  -8  12       30.16       30.17      2.22 o 
  -4  -8  12       37.65       37.23      2.43 o 
  -3  -8  12      135.38      140.44      4.63 o 
  -2  -8  12      182.34      193.04      5.07 o 
  -1  -8  12       71.72       81.14      3.04 o 
   0  -8  12        0.59        0.47      1.18 o 
   1  -8  12        3.40        6.15      2.12 o 
   2  -8  12       25.93       33.62      3.23 o 
   3  -8  12        3.72        5.54      2.14 o 
   4  -8  12        0.04       -2.76      2.92 o 
   5  -8  12       12.30       10.81      2.35 o 
   6  -8  12        1.35       -1.06      2.18 o 
   7  -8  12        3.73        5.75      1.71 o 
   8  -8  12        4.59        4.46      2.35 o 
  -8  -7  12        6.91        5.39      1.97 o 
  -7  -7  12       26.54       23.23      2.50 o 
  -6  -7  12       46.04       42.66      2.48 o 
  -5  -7  12       36.60       34.96      2.31 o 
  -4  -7  12        7.35        5.39      1.47 o 
  -3  -7  12        3.06       -0.09      1.36 o 
  -2  -7  12        6.24        3.03      1.32 o 
  -1  -7  12        2.43        0.34      1.17 o 
   0  -7  12        6.89        7.60      1.44 o 
   1  -7  12       33.86       36.58      3.15 o 
   2  -7  12       39.01       42.73      3.45 o 
   3  -7  12        5.07        5.31      2.07 o 
   4  -7  12        3.81        7.28      1.97 o 
   5  -7  12       43.59       48.61      3.35 o 
   6  -7  12       53.63       54.02      3.24 o 
   7  -7  12        8.55        9.16      1.82 o 
   8  -7  12        0.48        1.38      2.17 o 
  -8  -6  12       10.80        7.04      1.96 o 
  -7  -6  12        2.65       -1.80      1.62 o 
  -6  -6  12       29.44       26.85      2.06 o 
  -5  -6  12        4.15        1.99      1.33 o 
  -4  -6  12       22.28       17.41      1.75 o 
  -3  -6  12       27.72       29.73      2.10 o 
  -2  -6  12       62.06       57.48      2.46 o 
  -1  -6  12       62.76       67.34      2.47 o 
   0  -6  12       42.89       39.64      2.71 o 
   1  -6  12       13.81       11.01      2.33 o 
   2  -6  12       15.26       16.83      2.61 o 
   3  -6  12        5.36        5.14      2.07 o 
   4  -6  12        2.62        4.23      1.85 o 
   5  -6  12        0.38       -1.78      2.14 o 
   6  -6  12        0.15       -1.88      1.50 o 
   7  -6  12        1.45       -0.57      1.67 o 
   8  -6  12        4.37        6.07      2.32 o 
  -9  -5  12        7.19        3.42      1.79 o 
  -8  -5  12        2.67        1.71      1.77 o 
  -7  -5  12       20.48       17.88      1.72 o 
  -6  -5  12       30.94       33.13      2.18 o 
  -5  -5  12      104.32      105.21      3.78 o 
  -4  -5  12       41.17       41.41      2.38 o 
  -3  -5  12       32.07       30.31      2.08 o 
  -2  -5  12       13.10       14.41      1.39 o 
  -1  -5  12      124.91      132.68      3.87 o 
   0  -5  12        0.46        3.41      1.37 o 
   1  -5  12       34.22       34.41      3.01 o 
   2  -5  12        7.99        7.61      1.78 o 
   3  -5  12        3.84        5.18      1.78 o 
   4  -5  12        2.15        4.08      1.86 o 
   5  -5  12       40.87       43.36      3.21 o 
   6  -5  12       24.96       32.94      2.94 o 
   7  -5  12       38.44       42.08      2.80 o 
   8  -5  12        0.00       -0.26      2.80 o 
  -9  -4  12        5.81        4.07      2.09 o 
  -8  -4  12        2.11        0.03      1.73 o 
  -7  -4  12        1.09        2.22      1.32 o 
  -6  -4  12      174.86      182.54      5.34 o 
  -5  -4  12        4.78        7.61      1.50 o 
  -4  -4  12       47.37       42.04      2.40 o 
  -3  -4  12        1.41        0.37      1.16 o 
  -2  -4  12        0.00       -0.44      1.12 o 
  -1  -4  12      280.52      308.28      6.57 o 
   0  -4  12      141.61      167.09      4.87 o 
   1  -4  12       11.20       12.72      3.89 o 
   2  -4  12       31.64       34.45      2.41 o 
   3  -4  12      157.03      181.49      5.32 o 
   4  -4  12        0.11       -0.14      1.72 o 
   5  -4  12        3.35        4.16      3.08 o 
   6  -4  12        4.97        4.70      1.79 o 
   7  -4  12        8.24        6.66      1.99 o 
   8  -4  12       11.17        8.58      2.28 o 
  -9  -3  12        2.48        0.48      1.57 o 
  -8  -3  12        0.23       -0.27      1.48 o 
  -7  -3  12        1.17        2.16      1.33 o 
  -6  -3  12        0.73       -2.03      1.30 o 
  -5  -3  12       76.73       79.10      3.25 o 
  -4  -3  12       23.36       25.08      1.69 o 
  -3  -3  12        9.58       11.54      1.49 o 
  -2  -3  12       35.03       31.38      1.79 o 
  -1  -3  12       20.32       16.88      1.44 o 
   0  -3  12       34.49       34.40      2.13 o 
   1  -3  12        1.75       -0.52      2.68 o 
   2  -3  12        8.10        9.34      1.73 o 
   3  -3  12       15.55       10.18      1.37 o 
   4  -3  12        7.00       10.01      2.10 o 
   5  -3  12        6.16        5.32      1.74 o 
   6  -3  12       29.01       31.81      2.24 o 
   7  -3  12        9.74        9.47      2.60 o 
   8  -3  12        0.82        0.29      1.97 o 
  -9  -2  12        5.25        5.19      1.79 o 
  -8  -2  12        0.13        0.46      1.62 o 
  -7  -2  12       22.49       21.06      1.79 o 
  -6  -2  12       24.43       26.45      2.45 o 
  -5  -2  12       11.45        7.89      1.33 o 
  -4  -2  12       17.72       14.89      1.96 o 
  -3  -2  12       51.64       48.04      2.73 o 
  -2  -2  12        3.13        2.75      1.18 o 
  -1  -2  12       40.82       42.58      1.98 o 
   0  -2  12       59.54       67.00      3.01 o 
   1  -2  12       33.17       35.01      2.45 o 
   2  -2  12       11.10       10.19      2.20 o 
   3  -2  12        1.39        0.84      1.32 o 
   4  -2  12        5.96        4.57      1.84 o 
   5  -2  12        1.81        0.71      1.58 o 
   6  -2  12        0.01        0.13      1.67 o 
   7  -2  12       10.29        7.96      1.85 o 
   8  -2  12        3.71        0.37      2.26 o 
  -9  -1  12       21.50       22.80      2.09 o 
  -8  -1  12       27.81       31.43      2.28 o 
  -7  -1  12        0.72       -0.13      1.20 o 
  -6  -1  12        1.38       -0.85      1.26 o 
  -5  -1  12        0.07       -1.82      1.16 o 
  -4  -1  12       31.32       24.94      1.93 o 
  -3  -1  12       11.55       14.67      1.48 o 
  -2  -1  12        1.49       -0.35      1.10 o 
  -1  -1  12        0.09       -0.39      1.11 o 
   0  -1  12        0.00       -2.53      1.54 o 
   1  -1  12       15.57       13.94      1.87 o 
   2  -1  12       18.15       16.20      1.89 o 
   3  -1  12        2.85        2.72      1.73 o 
   4  -1  12        0.14       -0.05      1.73 o 
   5  -1  12        0.23       -0.83      2.16 o 
   6  -1  12        0.39       -1.64      1.41 o 
   7  -1  12        0.64       -1.05      1.96 o 
  -9   0  12        1.55        3.48      1.87 o 
  -8   0  12        7.44        4.71      1.49 o 
  -7   0  12        0.34       -1.10      1.30 o 
  -6   0  12       14.18       16.89      1.78 o 
  -5   0  12        1.80        0.18      1.29 o 
  -4   0  12        8.42        6.88      1.50 o 
  -3   0  12      165.24      171.36      4.37 o 
  -2   0  12        5.84        6.56      1.37 o 
  -1   0  12        7.22        4.07      1.17 o 
   0   0  12        2.80        1.16      1.57 o 
   1   0  12        2.93       -1.12      1.39 o 
   2   0  12        5.29        3.73      1.96 o 
   3   0  12        7.05        7.47      1.89 o 
   4   0  12        4.72        4.37      1.91 o 
   5   0  12        0.00       -3.07      1.81 o 
   6   0  12        0.23        0.19      1.59 o 
   7   0  12        0.15       -2.74      5.01 o 
  -9   1  12       19.76       18.07      2.60 o 
  -8   1  12       38.32       38.87      2.99 o 
  -7   1  12       19.96       19.86      1.94 o 
  -6   1  12       13.34       13.05      1.73 o 
  -5   1  12        0.01       -2.21      1.28 o 
  -4   1  12       14.62       12.33      1.54 o 
  -3   1  12        5.28        2.62      1.35 o 
  -2   1  12       16.32       15.16      1.84 o 
  -1   1  12        3.84        3.24      1.17 o 
   0   1  12       66.14       72.20      3.52 o 
   1   1  12       44.64       46.33      2.37 o 
   2   1  12       22.15       21.81      2.42 o 
   3   1  12       19.02       20.72      7.21 o 
   4   1  12        0.09       -0.65      1.77 o 
   5   1  12        1.46        3.16      1.98 o 
   6   1  12        2.41        0.28      1.77 o 
   7   1  12        0.00        0.90      2.49 o 
  -8   2  12        0.01       -3.14      1.69 o 
  -7   2  12        0.19       -2.41      1.43 o 
  -6   2  12        0.19       -1.28      1.41 o 
  -5   2  12        1.98        3.03      1.44 o 
  -4   2  12       17.02       16.63      1.65 o 
  -3   2  12       69.06       70.67      3.64 o 
  -2   2  12       75.43       87.99      3.31 o 
  -1   2  12       32.59       37.16      2.37 o 
   0   2  12        3.61        4.75      1.44 o 
   1   2  12       32.43       31.87      2.97 o 
   2   2  12        2.22        4.09      1.78 o 
   3   2  12        4.97       15.27      3.96 o 
   4   2  12        5.02        5.09      2.03 o 
   5   2  12        1.15        1.22      2.01 o 
   6   2  12        0.00       -1.90      2.48 o 
  -8   3  12       33.43       39.99      3.82 o 
  -7   3  12       12.92        9.17      3.65 o 
  -6   3  12        4.71        2.74      1.46 o 
  -5   3  12        7.81        3.35      1.41 o 
  -4   3  12       11.69        7.67      1.41 o 
  -3   3  12        2.26       -0.23      1.48 o 
  -2   3  12        9.18       10.07      1.66 o 
  -1   3  12       28.38       31.12      2.59 o 
   0   3  12        0.13        0.00      1.49 o 
   1   3  12       24.15       24.15      2.79 o 
   2   3  12       10.12       12.66      3.93 o 
   3   3  12        1.56       -0.07      3.34 o 
   4   3  12        2.00        4.00      2.04 o 
   5   3  12        3.58        0.91      2.17 o 
  -8   4  12        0.55        0.08      3.43 o 
  -7   4  12        0.00       -2.02      2.06 o 
  -6   4  12        5.70        4.43      1.50 o 
  -5   4  12       18.46       14.35      1.75 o 
  -4   4  12        0.45        0.54      1.30 o 
  -3   4  12       10.86       12.12      1.77 o 
  -2   4  12       36.93       49.38      5.86 o 
  -1   4  12       49.01       58.90      5.13 o 
   0   4  12       30.04       29.05      2.66 o 
   1   4  12        7.79        9.10      2.28 o 
   2   4  12        0.02       -0.81      3.15 o 
   3   4  12        0.41       -1.59      3.44 o 
   4   4  12        0.74        1.36      3.50 o 
   5   4  12        0.07        0.25      2.85 o 
  -7   5  12        3.74        3.31      2.18 o 
  -6   5  12        8.00        4.27      2.26 o 
  -5   5  12       13.04       16.18      1.81 o 
  -4   5  12       21.50       23.32      1.90 o 
  -3   5  12       26.11       31.85      2.11 o 
  -2   5  12        3.40        1.13      1.99 o 
  -1   5  12        0.17        0.29      1.91 o 
   0   5  12        0.14       -0.75      1.77 o 
   1   5  12        1.45       -0.07      1.94 o 
   2   5  12        7.46        5.36      3.62 o 
   3   5  12        7.01        9.83      4.03 o 
   4   5  12        1.42       -1.02      3.77 o 
  -6   6  12        2.03        1.20      2.23 o 
  -5   6  12        4.36        3.18      2.05 o 
  -4   6  12        0.66        0.51      2.33 o 
  -3   6  12        3.09        0.46      2.05 o 
  -2   6  12        0.25        0.53      1.95 o 
  -1   6  12       30.11       27.83      4.64 o 
   0   6  12       10.29       10.09      2.13 o 
   1   6  12       10.31        9.40      3.81 o 
   2   6  12        7.99        2.81      3.71 o 
   3   6  12        2.15        5.14      3.95 o 
  -5   7  12        7.40        9.64      3.08 o 
  -4   7  12        9.03       10.48      3.40 o 
  -3   7  12        3.48       -2.96      4.44 o 
  -2   7  12        3.45        3.25      2.64 o 
  -1   7  12        0.08       -0.07      2.42 o 
   0   7  12        3.08       -0.74      1.83 o 
   1   7  12        0.24       -2.87      3.47 o 
  -1 -14  13        0.26        4.67      4.18 o 
   0 -14  13        4.78       10.76      4.48 o 
   1 -14  13       12.04       16.29      4.87 o 
   2 -14  13        6.64        3.30      3.90 o 
   3 -14  13       14.75       18.14      7.12 o 
  -3 -13  13        0.02        0.24      2.25 o 
  -2 -13  13        0.18       -1.68      2.19 o 
  -1 -13  13        1.75       -0.50      2.64 o 
   0 -13  13        1.27       -7.30      3.65 o 
   1 -13  13        3.06       -0.46      3.73 o 
   2 -13  13        9.01       10.75      2.74 o 
   3 -13  13       19.32       27.77      7.16 o 
   4 -13  13       33.29       48.60      5.99 o 
  -4 -12  13       18.81       14.37      2.75 o 
  -3 -12  13       37.00       33.37      3.24 o 
  -2 -12  13       16.90       16.22      2.25 o 
  -1 -12  13        6.06        3.65      2.26 o 
   0 -12  13       12.80       16.22      4.56 o 
   1 -12  13        8.77       10.74      4.00 o 
   2 -12  13        2.61        4.51      2.49 o 
   3 -12  13        1.88        3.10      2.56 o 
   4 -12  13        0.25       -5.80      3.27 o 
   5 -12  13        1.35        0.96      3.70 o 
  -5 -11  13        3.99        5.51      2.07 o 
  -4 -11  13        0.61       -0.41      1.92 o 
  -3 -11  13        0.04       -0.19      1.59 o 
  -2 -11  13        7.74        9.50      2.00 o 
  -1 -11  13        4.92        4.31      2.11 o 
   0 -11  13        0.86        0.82      3.57 o 
   1 -11  13        5.42        5.65      2.22 o 
   2 -11  13        5.60        7.62      2.58 o 
   3 -11  13       14.62       18.79      2.98 o 
   4 -11  13       25.62       29.94      5.02 o 
   5 -11  13       27.87       30.53      5.07 o 
   6 -11  13        8.31        4.49      4.19 o 
  -6 -10  13        4.17        5.27      2.03 o 
  -5 -10  13        0.05        1.74      2.84 o 
  -4 -10  13       18.77       19.85      2.74 o 
  -3 -10  13       10.38        7.09      1.84 o 
  -2 -10  13       31.87       26.75      2.13 o 
  -1 -10  13       35.39       38.86      3.18 o 
   0 -10  13       35.94       47.82      5.70 o 
   1 -10  13        8.98       10.24      2.36 o 
   2 -10  13       23.57       26.57      3.23 o 
   3 -10  13        1.71        1.05      2.49 o 
   4 -10  13        0.90        2.04      3.56 o 
   5 -10  13        0.81       -4.58      3.34 o 
   6 -10  13        0.05       -1.17      2.45 o 
   7 -10  13        0.03       -1.76      2.84 o 
  -6  -9  13       28.56       29.84      3.04 o 
  -5  -9  13       14.12       14.46      2.01 o 
  -4  -9  13        1.46        4.01      1.65 o 
  -3  -9  13        6.19        2.38      1.59 o 
  -2  -9  13        2.79       -0.68      1.53 o 
  -1  -9  13       15.31       15.51      2.27 o 
   0  -9  13       35.59       37.41      3.04 o 
   1  -9  13        0.11        1.54      2.05 o 
   2  -9  13       35.14       41.42      3.63 o 
   3  -9  13        0.28        1.90      2.36 o 
   4  -9  13        6.36        2.68      3.63 o 
   5  -9  13        3.70        8.50      3.96 o 
   6  -9  13       37.75       41.83      3.45 o 
   7  -9  13       10.66       18.56      5.81 o 
  -7  -8  13       15.83       16.82      3.96 o 
  -6  -8  13        2.92        4.27      2.06 o 
  -5  -8  13       10.91        9.10      2.23 o 
  -4  -8  13        7.08        5.57      1.64 o 
  -3  -8  13        7.59        4.87      1.69 o 
  -2  -8  13        7.33        4.14      1.50 o 
  -1  -8  13       44.32       40.52      2.59 o 
   0  -8  13       16.60       15.15      2.32 o 
   1  -8  13       64.66       78.31      4.64 o 
   2  -8  13        4.59        7.06      3.05 o 
   3  -8  13        0.84        1.67      2.42 o 
   4  -8  13        0.81       -0.33      3.39 o 
   5  -8  13        1.95        4.38      3.85 o 
   6  -8  13        0.20       -0.01      2.15 o 
   7  -8  13        7.20        4.69      3.02 o 
  -7  -7  13        0.33        0.16      2.18 o 
  -6  -7  13        1.80       -0.56      1.41 o 
  -5  -7  13       14.57       14.73      1.85 o 
  -4  -7  13       55.42       51.36      2.80 o 
  -3  -7  13       30.34       27.86      2.50 o 
  -2  -7  13        1.76        0.42      1.37 o 
  -1  -7  13       41.92       42.65      3.74 o 
   0  -7  13        8.66        6.87      1.47 o 
   1  -7  13        0.21       -2.27      1.93 o 
   2  -7  13        6.65        7.86      5.98 o 
   3  -7  13        7.38        7.87      3.86 o 
   4  -7  13        2.18       -0.41      3.46 o 
   5  -7  13        3.65        1.43      2.11 o 
   6  -7  13        8.28       10.11      2.47 o 
   7  -7  13        6.68        6.26      3.09 o 
  -8  -6  13        3.89        3.34      2.80 o 
  -7  -6  13        6.97        5.72      2.05 o 
  -6  -6  13        2.17        0.15      2.09 o 
  -5  -6  13       23.33       23.14      2.07 o 
  -4  -6  13       58.49       61.65      3.27 o 
  -3  -6  13       32.04       31.96      2.35 o 
  -2  -6  13        0.03       -0.38      1.33 o 
  -1  -6  13       12.13       12.46      2.08 o 
   0  -6  13       30.21       31.07      2.26 o 
   1  -6  13        6.30        6.32      2.17 o 
   2  -6  13        1.27       -2.77      1.72 o 
   3  -6  13        0.01       -2.21      1.97 o 
   4  -6  13        2.51        2.30      3.68 o 
   5  -6  13        1.32       -3.85      1.92 o 
   6  -6  13        0.01       -4.17      2.09 o 
   7  -6  13        3.47       -1.16      5.58 o 
  -8  -5  13        2.85        1.58      1.89 o 
  -7  -5  13        1.22        2.83      1.46 o 
  -6  -5  13       28.87       24.46      2.06 o 
  -5  -5  13       36.68       38.42      2.57 o 
  -4  -5  13       38.25       44.83      2.65 o 
  -3  -5  13       17.19       16.49      1.73 o 
  -2  -5  13        1.30        0.24      1.30 o 
  -1  -5  13        4.96        4.62      1.79 o 
   0  -5  13       59.12       63.97      2.95 o 
   1  -5  13       66.33       74.28      4.57 o 
   2  -5  13        1.17        2.80      2.07 o 
   3  -5  13        0.04        0.30      1.91 o 
   4  -5  13       34.41       39.39      6.59 o 
   5  -5  13        6.63        6.54      2.31 o 
   6  -5  13        3.46        7.69      2.44 o 
   7  -5  13        6.19        6.27      3.27 o 
  -8  -4  13        5.88        6.98      2.00 o 
  -7  -4  13        6.21        5.45      1.56 o 
  -6  -4  13        7.13        7.89      1.87 o 
  -5  -4  13       17.14       12.31      1.98 o 
  -4  -4  13      179.59      211.98      5.52 o 
  -3  -4  13       84.15       90.30      3.34 o 
  -2  -4  13       78.26       80.79      2.81 o 
  -1  -4  13        0.09        2.12      1.72 o 
   0  -4  13        0.28       -0.44      1.96 o 
   1  -4  13       39.57       41.16      3.63 o 
   2  -4  13        4.40        5.77      2.21 o 
   3  -4  13       43.50       44.88      5.92 o 
   4  -4  13        9.31        5.78      2.11 o 
   5  -4  13       25.19       19.69      2.95 o 
   6  -4  13        1.82        4.88      2.32 o 
   7  -4  13       11.21        8.00      2.48 o 
  -8  -3  13       12.61       11.62      2.99 o 
  -7  -3  13       22.84       22.17      2.80 o 
  -6  -3  13        6.63        7.35      1.38 o 
  -5  -3  13        0.09       -1.80      1.63 o 
  -4  -3  13        6.00        0.58      1.43 o 
  -3  -3  13       15.78       14.94      1.61 o 
  -2  -3  13       27.69       31.43      2.17 o 
  -1  -3  13       13.26       16.76      2.19 o 
   0  -3  13       38.25       43.07      3.37 o 
   1  -3  13       34.48       37.23      2.67 o 
   2  -3  13        0.34        1.39      2.00 o 
   3  -3  13        1.71       -0.15      2.01 o 
   4  -3  13        1.14        1.76      1.95 o 
   5  -3  13       29.55       30.18      3.04 o 
   6  -3  13        0.06        0.21      2.19 o 
   7  -3  13        2.73        2.40      2.35 o 
  -8  -2  13        2.35        3.61      1.57 o 
  -7  -2  13        0.23        1.33      1.24 o 
  -6  -2  13        0.87        2.98      1.42 o 
  -5  -2  13        4.08        3.04      1.39 o 
  -4  -2  13       50.74       50.69      2.65 o 
  -3  -2  13       79.90       81.83      2.94 o 
  -2  -2  13       80.59       85.40      2.94 o 
  -1  -2  13       46.13       49.57      3.63 o 
   0  -2  13        3.50        3.40      1.72 o 
   1  -2  13        6.41        4.84      1.76 o 
   2  -2  13        0.92       -0.74      1.89 o 
   3  -2  13        0.62       -3.38      3.12 o 
   4  -2  13        0.44       -3.17      2.69 o 
   5  -2  13        6.55        1.90      2.60 o 
   6  -2  13        3.48        1.72      2.13 o 
   7  -2  13        5.17        3.60      4.34 o 
  -8  -1  13       13.54       14.25      2.13 o 
  -7  -1  13       57.82       64.71      3.01 o 
  -6  -1  13       29.07       33.35      2.29 o 
  -5  -1  13        1.90        1.96      1.39 o 
  -4  -1  13       13.43       11.67      2.46 o 
  -3  -1  13        1.02        1.86      1.39 o 
  -2  -1  13       22.10       18.37      1.96 o 
  -1  -1  13       13.95       13.15      1.63 o 
   0  -1  13        0.01        0.86      1.56 o 
   1  -1  13       11.44       11.92      1.83 o 
   2  -1  13        9.47        6.88      1.75 o 
   3  -1  13        4.79        5.48      3.51 o 
   4  -1  13        2.06        0.74      1.93 o 
   5  -1  13        4.91        4.99      2.19 o 
   6  -1  13        9.55        8.17      2.44 o 
  -8   0  13        8.22        5.95      2.01 o 
  -7   0  13        3.42        2.56      1.61 o 
  -6   0  13        2.28        1.77      1.50 o 
  -5   0  13        7.29        4.96      1.60 o 
  -4   0  13        2.42        0.16      1.47 o 
  -3   0  13       12.26       14.37      1.61 o 
  -2   0  13       74.22       84.51      5.14 o 
  -1   0  13       82.67       93.21      5.38 o 
   0   0  13        0.37        0.52      1.59 o 
   1   0  13       26.61       26.12      2.75 o 
   2   0  13        1.79        5.84      2.07 o 
   3   0  13        0.84       -4.92      3.05 o 
   4   0  13        3.42        1.22      1.98 o 
   5   0  13        0.09       -2.92      2.01 o 
   6   0  13        0.17        1.45      3.00 o 
  -8   1  13        3.72        3.12      1.89 o 
  -7   1  13       15.05       12.59      2.23 o 
  -6   1  13       45.57       50.78      2.87 o 
  -5   1  13       11.80       10.93      1.83 o 
  -4   1  13       19.88       15.45      2.01 o 
  -3   1  13       29.82       25.00      1.92 o 
  -2   1  13        4.70        2.21      1.55 o 
  -1   1  13       27.95       28.76      2.16 o 
   0   1  13        0.19        3.30      2.24 o 
   1   1  13       54.58       69.36      4.65 o 
   2   1  13        4.45        6.74      2.70 o 
   3   1  13        0.83        3.04      3.58 o 
   4   1  13        2.62        4.06      3.64 o 
   5   1  13       19.35       14.93      2.61 o 
   6   1  13        1.81        3.14      3.39 o 
  -7   2  13        0.00        0.62      1.83 o 
  -6   2  13        0.06       -2.61      1.49 o 
  -5   2  13        5.31        3.92      1.77 o 
  -4   2  13        0.10       -2.46      1.23 o 
  -3   2  13        1.14        0.65      1.67 o 
  -2   2  13        6.69        8.84      1.68 o 
  -1   2  13       18.41       22.97      2.64 o 
   0   2  13       49.31       66.79      4.90 o 
   1   2  13       25.34       35.69      3.22 o 
   2   2  13        1.94        7.83      2.02 o 
   3   2  13        3.93        1.19      3.40 o 
   4   2  13        0.60        2.35      3.60 o 
   5   2  13        0.96        0.44      2.70 o 
  -7   3  13        7.58        4.88      2.27 o 
  -6   3  13        7.01        5.19      1.99 o 
  -5   3  13        8.33        6.07      1.56 o 
  -4   3  13       15.09       15.47      1.81 o 
  -3   3  13       11.53        7.19      1.74 o 
  -2   3  13        1.84        3.50      2.06 o 
  -1   3  13        0.20        0.67      1.64 o 
   0   3  13        1.22        3.62      2.15 o 
   1   3  13        1.78        3.66      2.64 o 
   2   3  13        0.04       -1.73      3.13 o 
   3   3  13        0.59        6.96      3.99 o 
   4   3  13        1.37        0.27      3.82 o 
  -6   4  13        3.13        0.27      2.11 o 
  -5   4  13        0.10        0.14      1.63 o 
  -4   4  13        0.00       -2.92      1.46 o 
  -3   4  13        6.00        2.05      1.52 o 
  -2   4  13        5.56        3.49      1.82 o 
  -1   4  13        6.34        6.00      2.05 o 
   0   4  13       18.72       27.11      2.98 o 
   1   4  13       15.88       19.05      4.74 o 
   2   4  13        6.77        6.28      3.73 o 
   3   4  13        0.20       -1.53      3.47 o 
  -5   5  13        1.29       -0.55      3.26 o 
  -4   5  13        0.29       -0.34      1.72 o 
  -3   5  13        0.41       -0.17      2.90 o 
  -2   5  13       14.41       10.91      2.30 o 
  -1   5  13        2.87       -0.04      2.50 o 
   0   5  13       11.48       10.08      2.35 o 
   1   5  13        1.54        2.16      3.33 o 
   2   5  13        0.88        2.27      3.61 o 
  -4   6  13        2.96        5.90      6.35 o 
  -3   6  13        3.14       -0.76      2.83 o 
  -2   6  13        0.89       -4.59      2.84 o 
  -1   6  13        6.42        7.23      2.87 o 
   0   6  13        0.32       -0.14      2.13 o 
  -1 -13  14        9.62        4.67      4.46 o 
   0 -13  14        2.46        2.02      4.03 o 
   1 -13  14        3.66       -2.59      3.80 o 
   2 -13  14        5.12        3.85      3.94 o 
   3 -13  14        0.00       -1.04      2.54 o 
  -3 -12  14        1.12       -1.59      2.25 o 
  -2 -12  14        4.33        7.52      3.10 o 
  -1 -12  14        2.57       -0.31      2.61 o 
   0 -12  14        2.10        1.90      3.90 o 
   1 -12  14        1.69        2.30      3.72 o 
   2 -12  14        5.19        3.44      2.51 o 
   3 -12  14        9.90       10.21      2.83 o 
   4 -12  14        0.81        6.75      4.14 o 
  -4 -11  14       14.56       12.87      3.67 o 
  -3 -11  14        1.87       -1.05      1.90 o 
  -2 -11  14        5.57        4.67      2.33 o 
  -1 -11  14        7.90        5.78      2.28 o 
   0 -11  14        7.26        5.13      3.92 o 
   1 -11  14        2.41       -2.00      3.39 o 
   2 -11  14        1.98        1.51      2.45 o 
   3 -11  14        1.69        2.35      2.53 o 
   4 -11  14        0.34       -3.70      3.67 o 
   5 -11  14        2.39       -1.95      3.52 o 
  -5 -10  14       18.71       19.75      2.94 o 
  -4 -10  14       45.25       44.96      3.57 o 
  -3 -10  14        5.87        4.73      1.79 o 
  -2 -10  14        0.72        2.39      2.10 o 
  -1 -10  14        2.57        1.05      1.86 o 
   0 -10  14        0.05        0.39      3.48 o 
   1 -10  14       15.38       18.38      4.45 o 
   2 -10  14       11.60       13.23      2.73 o 
   3 -10  14        2.03        4.58      2.60 o 
   4 -10  14        1.67       -2.72      3.74 o 
   5 -10  14        0.96        1.08      3.82 o 
   6 -10  14        0.02        0.73      3.96 o 
  -6  -9  14        2.54        2.23      2.02 o 
  -5  -9  14        0.44       -2.58      1.87 o 
  -4  -9  14       19.40       19.45      2.29 o 
  -3  -9  14       26.23       25.12      2.43 o 
  -2  -9  14       24.54       25.66      2.78 o 
  -1  -9  14        2.37        1.58      1.79 o 
   0  -9  14        9.17        8.81      3.83 o 
   1  -9  14        0.06       -0.15      2.09 o 
   2  -9  14       46.77       65.43      4.79 o 
   3  -9  14       25.39       35.39      4.24 o 
   4  -9  14        1.52       -0.79      3.66 o 
   5  -9  14        2.20        4.61      4.16 o 
   6  -9  14        0.49       -2.02      3.81 o 
  -6  -8  14        4.85        2.80      1.96 o 
  -5  -8  14       43.17       43.06      6.62 o 
  -4  -8  14       32.07       30.57      3.70 o 
  -3  -8  14       12.00       12.02      2.01 o 
  -2  -8  14       20.61       19.05      2.25 o 
  -1  -8  14        0.24       -3.57      1.93 o 
   0  -8  14        1.01       -4.97      3.17 o 
   1  -8  14       39.98       42.15      5.37 o 
   2  -8  14        1.17        3.41      2.52 o 
   3  -8  14        3.94        5.47      2.50 o 
   4  -8  14        0.38       -2.53      3.54 o 
   5  -8  14        1.18       -3.16      3.72 o 
   6  -8  14        1.84       -1.72      2.66 o 
  -7  -7  14        8.41        7.73      2.28 o 
  -6  -7  14        5.67        2.28      1.94 o 
  -5  -7  14        1.95        0.90      1.93 o 
  -4  -7  14        1.76        3.64      1.62 o 
  -3  -7  14        6.54        8.81      1.79 o 
  -2  -7  14        5.65        3.37      1.43 o 
  -1  -7  14        0.80       -2.56      1.80 o 
   0  -7  14        2.79        4.71      3.55 o 
   1  -7  14        5.72        3.23      4.08 o 
   2  -7  14       22.06       25.52      3.15 o 
   3  -7  14       18.66       16.18      2.74 o 
   4  -7  14        8.83       11.42      4.37 o 
   5  -7  14        1.56        3.43      4.03 o 
   6  -7  14        3.59        0.48      2.35 o 
  -7  -6  14        3.56        0.41      1.90 o 
  -6  -6  14        2.84        0.26      1.89 o 
  -5  -6  14        0.68        0.74      1.47 o 
  -4  -6  14        1.01        1.30      1.52 o 
  -3  -6  14       49.97       56.90      3.42 o 
  -2  -6  14       77.88       87.22      3.37 o 
  -1  -6  14       11.96       14.10      2.26 o 
   0  -6  14        0.85       -2.41      3.17 o 
   1  -6  14        0.14       -4.09      2.96 o 
   2  -6  14        3.84        1.61      2.37 o 
   3  -6  14        3.02       -1.68      2.16 o 
   4  -6  14        1.09       -3.21      3.57 o 
   5  -6  14        0.55       -0.72      3.98 o 
   6  -6  14        0.19       -4.11      2.24 o 
  -7  -5  14       16.48       14.07      3.02 o 
  -6  -5  14        5.50        4.85      1.58 o 
  -5  -5  14        4.41        4.88      1.63 o 
  -4  -5  14       66.22       72.95      4.59 o 
  -3  -5  14        6.83        9.98      1.68 o 
  -2  -5  14       35.56       36.01      2.16 o 
  -1  -5  14       11.60        9.65      2.13 o 
   0  -5  14        0.82       -1.55      1.86 o 
   1  -5  14        0.12       -0.72      2.05 o 
   2  -5  14       15.00       21.07      2.94 o 
   3  -5  14       17.14       21.49      3.71 o 
   4  -5  14        0.15       -1.18      3.74 o 
   5  -5  14        5.86        6.05      4.40 o 
   6  -5  14        8.06        3.24      2.43 o 
  -7  -4  14        0.01        1.62      1.94 o 
  -6  -4  14        5.02        2.62      1.32 o 
  -5  -4  14        0.43       -0.41      1.25 o 
  -4  -4  14        4.77        3.21      1.93 o 
  -3  -4  14        5.83        4.51      1.44 o 
  -2  -4  14      115.40      131.03      4.27 o 
  -1  -4  14       44.01       47.24      4.38 o 
   0  -4  14       47.49       53.35      7.78 o 
   1  -4  14       15.35       11.70      2.06 o 
   2  -4  14        0.86       -2.04      2.14 o 
   3  -4  14        0.36       -2.73      1.55 o 
   4  -4  14        0.00       -4.14      3.31 o 
   5  -4  14        4.58        3.70      2.74 o 
   6  -4  14        9.66        7.06      3.34 o 
  -7  -3  14       15.74       14.73      2.08 o 
  -6  -3  14        0.12        0.10      1.41 o 
  -5  -3  14       30.75       32.00      2.36 o 
  -4  -3  14       33.33       34.77      2.91 o 
  -3  -3  14        3.39        1.02      1.37 o 
  -2  -3  14       11.42        9.58      1.85 o 
  -1  -3  14       24.47       26.15      2.69 o 
   0  -3  14        2.25        2.44      1.79 o 
   1  -3  14        0.95        0.52      1.74 o 
   2  -3  14        6.56        2.38      2.90 o 
   3  -3  14       20.24       13.17      4.07 o 
   4  -3  14        0.19       -3.26      3.62 o 
   5  -3  14        0.23        2.58      2.73 o 
   6  -3  14        2.96        6.60      3.35 o 
  -7  -2  14        0.02        1.43      1.82 o 
  -6  -2  14        0.89       -0.10      1.47 o 
  -5  -2  14        0.71        0.10      1.68 o 
  -4  -2  14        0.04        0.30      1.50 o 
  -3  -2  14        7.87        7.80      1.55 o 
  -2  -2  14       29.31       33.38      2.39 o 
  -1  -2  14       52.87       60.71      9.64 o 
   0  -2  14       43.20       51.16      3.06 o 
   1  -2  14       12.14       12.91      1.95 o 
   2  -2  14        2.83       -0.72      1.69 o 
   3  -2  14        0.05        1.72      3.46 o 
   4  -2  14        0.23       -2.52      3.57 o 
   5  -2  14        0.00       -0.55      2.57 o 
   6  -2  14        0.44       -0.35      3.01 o 
  -7  -1  14        4.34        5.29      1.97 o 
  -6  -1  14        1.43        3.15      1.58 o 
  -5  -1  14       36.54       41.65      3.16 o 
  -4  -1  14       22.85       26.54      2.28 o 
  -3  -1  14        5.66        4.90      1.53 o 
  -2  -1  14        0.14       -1.00      2.14 o 
  -1  -1  14        5.65        1.71      2.56 o 
   0  -1  14        3.88        2.97      1.71 o 
   1  -1  14        1.00       -1.80      2.16 o 
   2  -1  14        0.18       -1.82      5.12 o 
   3  -1  14        0.03       -1.54      3.48 o 
   4  -1  14        0.05        0.85      3.48 o 
   5  -1  14        2.96        2.11      2.77 o 
  -7   0  14        6.67        8.23      2.15 o 
  -6   0  14        3.38        3.16      1.98 o 
  -5   0  14       34.63       32.01      3.45 o 
  -4   0  14        6.94        6.21      1.93 o 
  -3   0  14        1.07        3.43      1.79 o 
  -2   0  14        4.73        0.80      1.57 o 
  -1   0  14        0.04        4.44      6.10 o 
   0   0  14       38.51       44.78      2.84 o 
   1   0  14       25.63       31.08      2.57 o 
   2   0  14        2.51        1.28      1.97 o 
   3   0  14        0.98       -0.69      3.46 o 
   4   0  14        2.76        5.95      3.86 o 
   5   0  14        3.04        2.54      4.12 o 
  -7   1  14        1.23        0.71      2.07 o 
  -6   1  14        4.94        5.12      2.10 o 
  -5   1  14        0.21       -0.12      1.98 o 
  -4   1  14       44.89       49.26      2.56 o 
  -3   1  14        3.36        4.15      1.75 o 
  -2   1  14        2.61        1.13      2.25 o 
  -1   1  14        0.21        0.99      2.22 o 
   0   1  14        0.18        2.17      1.53 o 
   1   1  14        4.76        8.51      2.37 o 
   2   1  14        1.76        2.09      1.86 o 
   3   1  14        0.12        1.13      3.46 o 
   4   1  14        0.58       -3.51      3.44 o 
  -6   2  14       10.68        5.42      2.30 o 
  -5   2  14        6.28        4.41      2.22 o 
  -4   2  14        7.92        4.67      1.88 o 
  -3   2  14       40.34       41.50      2.97 o 
  -2   2  14       20.18       23.65      3.52 o 
  -1   2  14        5.70        2.23      1.89 o 
   0   2  14       13.36       14.83      3.52 o 
   1   2  14        2.16        2.92      2.17 o 
   2   2  14        0.15        0.85      3.38 o 
   3   2  14        0.31       -3.26      3.50 o 
   4   2  14        5.28        3.14      3.93 o 
  -6   3  14        0.07       -2.33      2.07 o 
  -5   3  14        0.35        0.17      2.38 o 
  -4   3  14        0.09       -1.69      2.00 o 
  -3   3  14        0.06       -0.51      2.36 o 
  -2   3  14        0.43        3.60      1.91 o 
  -1   3  14        0.23       -0.32      2.19 o 
   0   3  14        0.03       -1.65      2.07 o 
   1   3  14        5.63        4.14      2.22 o 
   2   3  14        6.90        6.43      3.79 o 
   3   3  14        2.06       -2.28      3.37 o 
  -4   4  14       14.39       11.74      2.34 o 
  -3   4  14        9.12        5.40      2.44 o 
  -2   4  14        3.18        4.90      6.48 o 
  -1   4  14        7.33        6.43      3.51 o 
   0   4  14        3.82        1.65      2.15 o 
   1   4  14        0.00        0.45      2.06 o 
  -2   5  14        0.29        1.72      2.73 o 
  -1 -12  15        1.16       -2.72      4.02 o 
   0 -12  15        1.09       -6.19      3.61 o 
   1 -12  15        0.70        2.66      3.89 o 
   2 -12  15        0.18       -2.64      3.66 o 
  -3 -11  15        4.89        2.56      3.05 o 
  -2 -11  15        2.04        2.45      3.13 o 
  -1 -11  15        0.27        3.58      4.16 o 
   0 -11  15        2.74        4.30      4.00 o 
   1 -11  15        5.40        8.24      4.26 o 
   2 -11  15        8.43       11.98      2.73 o 
   3 -11  15       11.92        9.21      2.76 o 
  -4 -10  15        5.67        4.12      3.85 o 
  -3 -10  15       25.50       24.23      3.66 o 
  -2 -10  15       56.59       59.38      4.91 o 
  -1 -10  15        6.17        7.70      4.15 o 
   0 -10  15        0.29        0.16      3.65 o 
   1 -10  15        1.14        2.47      3.81 o 
   2 -10  15        4.33        3.54      2.56 o 
   3 -10  15        1.00        0.39      2.52 o 
   4 -10  15        2.89        2.44      4.22 o 
  -5  -9  15        1.91        2.21      2.15 o 
  -4  -9  15        0.12       -1.99      1.93 o 
  -3  -9  15        6.13        4.93      2.00 o 
  -2  -9  15        2.46        3.26      2.01 o 
  -1  -9  15        1.43        3.96      2.66 o 
   0  -9  15       13.16       13.88      4.39 o 
   1  -9  15        3.79        3.51      3.71 o 
   2  -9  15       17.18       18.29      3.03 o 
   3  -9  15        3.94        9.79      2.72 o 
   4  -9  15       19.40       24.48      5.21 o 
   5  -9  15        3.22        5.78      4.45 o 
  -5  -8  15        0.11        1.47      2.04 o 
  -4  -8  15        0.28       -0.32      1.90 o 
  -3  -8  15       27.19       24.69      2.01 o 
  -2  -8  15       41.59       40.05      3.29 o 
  -1  -8  15        5.84        1.08      2.66 o 
   0  -8  15        0.01        1.02      3.69 o 
   1  -8  15        1.15       -0.67      2.14 o 
   2  -8  15       37.35       53.91     10.63 o 
   3  -8  15        3.33       -0.76      2.34 o 
   4  -8  15        3.26        4.15      4.24 o 
   5  -8  15        3.64       -7.06      3.95 o 
  -6  -7  15       13.69        9.11      2.48 o 
  -5  -7  15       15.22       14.59      2.66 o 
  -4  -7  15        6.12        4.31      1.61 o 
  -3  -7  15        1.33       -0.18      1.39 o 
  -2  -7  15        0.17       -3.58      2.05 o 
  -1  -7  15        4.83        2.91      2.18 o 
   0  -7  15       10.92       11.20      4.00 o 
   1  -7  15        0.16       -2.96      2.07 o 
   2  -7  15        1.53       -2.97      2.93 o 
   3  -7  15        0.09        2.03      2.23 o 
   4  -7  15        3.55        1.54      4.10 o 
   5  -7  15        9.95        9.87      4.50 o 
  -6  -6  15        6.02        3.93      2.07 o 
  -5  -6  15        2.44       -0.81      2.09 o 
  -4  -6  15        0.39       -0.15      1.52 o 
  -3  -6  15        0.00        0.73      1.41 o 
  -2  -6  15        1.51       -0.07      2.03 o 
  -1  -6  15       10.62        8.14      3.51 o 
   0  -6  15       23.99       32.13      5.02 o 
   1  -6  15       13.95       18.64      2.76 o 
   2  -6  15        4.30        3.65      2.64 o 
   3  -6  15        0.27       -0.72      3.78 o 
   4  -6  15        0.01       -0.99      3.79 o 
   5  -6  15        0.00        3.07      4.34 o 
  -6  -5  15        5.81        6.21      2.10 o 
  -5  -5  15       15.49       14.23      2.37 o 
  -4  -5  15       10.70        9.78      1.87 o 
  -3  -5  15        8.01        8.19      1.58 o 
  -2  -5  15        1.89       -0.16      2.02 o 
  -1  -5  15       17.09       18.69      4.47 o 
   0  -5  15        9.05       11.06      3.90 o 
   1  -5  15        2.43       -1.96      1.86 o 
   2  -5  15        2.96       -0.40      2.27 o 
   3  -5  15        0.00       -0.55      3.60 o 
   4  -5  15        1.63        2.42      3.90 o 
   5  -5  15        4.15        1.25      4.24 o 
  -6  -4  15       42.11       39.62      3.13 o 
  -5  -4  15        0.01        0.56      2.79 o 
  -4  -4  15        1.64       -0.08      1.57 o 
  -3  -4  15        1.80        0.78      1.49 o 
  -2  -4  15        7.68        6.40      2.21 o 
  -1  -4  15       10.32       16.85      4.37 o 
   0  -4  15       39.05       43.84      3.99 o 
   1  -4  15        3.48        3.87      1.90 o 
   2  -4  15       13.73       11.50      2.59 o 
   3  -4  15       12.22       11.42      4.10 o 
   4  -4  15        4.52        9.33      4.35 o 
   5  -4  15        0.39       -4.04      3.84 o 
  -6  -3  15        0.24        0.30      1.85 o 
  -5  -3  15       16.53       15.43      3.19 o 
  -4  -3  15        0.32        2.57      1.63 o 
  -3  -3  15        2.39        0.77      1.70 o 
  -2  -3  15        0.00       -2.98      1.89 o 
  -1  -3  15        2.15        2.11      3.52 o 
   0  -3  15        3.13        5.29      2.64 o 
   1  -3  15       12.30       13.31      2.51 o 
   2  -3  15        1.31        3.49      2.28 o 
   3  -3  15        4.78        6.09      3.80 o 
   4  -3  15        0.02       -2.85      3.60 o 
   5  -3  15        2.54        2.65      4.28 o 
  -6  -2  15        5.50        5.95      2.13 o 
  -5  -2  15        0.11       -0.99      1.93 o 
  -4  -2  15        7.44        7.91      1.79 o 
  -3  -2  15       22.58       21.10      2.26 o 
  -2  -2  15       11.26        9.22      2.39 o 
  -1  -2  15        0.84       -3.92      2.51 o 
   0  -2  15        2.04        2.71      1.89 o 
   1  -2  15        3.23        3.52      2.35 o 
   2  -2  15        5.81        3.89      2.34 o 
   3  -2  15        0.90        1.23      3.65 o 
   4  -2  15        0.18        3.06      3.80 o 
  -6  -1  15        4.97        2.13      2.25 o 
  -5  -1  15       14.05       10.32      2.43 o 
  -4  -1  15        0.85        2.31      1.60 o 
  -3  -1  15        9.04       10.35      2.05 o 
  -2  -1  15        0.74        1.62      2.20 o 
  -1  -1  15        0.00        0.13      2.46 o 
   0  -1  15        0.02       -0.24      1.69 o 
   1  -1  15        2.64        0.26      1.85 o 
   2  -1  15        6.44        4.89      2.22 o 
   3  -1  15        3.90        2.34      3.68 o 
   4  -1  15        1.48       -4.36      3.67 o 
  -6   0  15       13.06       11.74      2.49 o 
  -5   0  15        3.44        5.67      2.90 o 
  -4   0  15        0.68        3.39      1.96 o 
  -3   0  15       83.76       99.27      6.98 o 
  -2   0  15       21.90       23.57      3.77 o 
  -1   0  15        2.35        0.73      2.41 o 
   0   0  15        0.25        2.36      1.68 o 
   1   0  15        3.14        0.66      3.08 o 
   2   0  15        0.01       -1.80      3.41 o 
   3   0  15        0.49        0.65      3.71 o 
  -5   1  15        3.22        2.94      2.29 o 
  -4   1  15        3.22        4.03      2.57 o 
  -3   1  15        0.00        0.21      2.06 o 
  -2   1  15        6.92        5.26      3.14 o 
  -1   1  15        1.02        3.19      2.36 o 
   0   1  15        5.58        3.47      1.85 o 
   1   1  15        7.35        7.40      4.41 o 
   2   1  15        6.43        8.33      3.87 o 
   3   1  15        2.98        5.66      4.08 o 
  -4   2  15        2.77        5.82      2.58 o 
  -3   2  15       14.18       12.99      3.52 o 
  -2   2  15       16.71       13.98      3.40 o 
  -1   2  15        9.97       13.31      2.25 o 
   0   2  15        1.46        5.07      3.37 o 
   1   2  15       14.89       12.66      2.53 o 
  -3   3  15        0.28       -1.00      2.31 o 
  -2   3  15        0.25       -0.85      2.19 o 
  -1   3  15        1.36        2.83      3.37 o 
   0   3  15        0.00       -1.10      2.99 o 
  -2 -10  16        2.40       -1.91      3.02 o 
  -1 -10  16        5.99        0.39      3.86 o 
   0 -10  16       11.34        9.91      4.29 o 
   1 -10  16        4.12        5.03      4.07 o 
   2 -10  16        8.46        7.71      2.66 o 
  -3  -9  16        0.60       -4.44      2.32 o 
  -2  -9  16        0.64       -0.54      3.10 o 
  -1  -9  16        7.00        5.34      4.15 o 
   0  -9  16       13.12        6.38      4.29 o 
   1  -9  16        0.59       -2.02      3.72 o 
   2  -9  16        3.66        6.20      3.79 o 
   3  -9  16        5.83        8.64      4.08 o 
  -4  -8  16        8.64        9.02      2.18 o 
  -3  -8  16        0.04       -2.82      2.91 o 
  -2  -8  16        0.06       -2.70      2.30 o 
  -1  -8  16        3.88        1.05      3.90 o 
   0  -8  16        1.86        5.43      3.93 o 
   1  -8  16       11.95        6.49      3.85 o 
   2  -8  16        3.10        1.40      2.51 o 
   3  -8  16        0.10        1.02      3.72 o 
  -4  -7  16        7.57        4.55      2.00 o 
  -3  -7  16        7.57        3.38      3.00 o 
  -2  -7  16        0.04       -3.25      2.19 o 
  -1  -7  16        3.77       -4.14      3.69 o 
   0  -7  16        2.73        2.08      3.85 o 
   1  -7  16        0.03       -0.75      3.57 o 
   2  -7  16        9.20        6.06      2.72 o 
   3  -7  16        7.47        9.69      4.16 o 
   4  -7  16        0.79        3.42      4.13 o 
  -5  -6  16        8.09        9.16      3.56 o 
  -4  -6  16        7.86        3.16      1.98 o 
  -3  -6  16        4.29        1.79      2.30 o 
  -2  -6  16        1.90        3.63      2.26 o 
  -1  -6  16        3.71       -0.83      3.59 o 
   0  -6  16        0.22        3.20      3.83 o 
   1  -6  16        1.75        0.98      2.81 o 
   2  -6  16        4.59        0.58      2.81 o 
   3  -6  16        1.59        2.46      3.80 o 
   4  -6  16        0.14        2.39      4.08 o 
  -5  -5  16       11.65       14.06      4.70 o 
  -4  -5  16        2.79        0.45      1.99 o 
  -3  -5  16        0.02       -2.09      2.18 o 
  -2  -5  16        2.22        2.97      2.28 o 
  -1  -5  16        4.62        6.84      4.03 o 
   0  -5  16        0.78        3.04      2.82 o 
   1  -5  16        6.18        7.72      2.44 o 
   2  -5  16        7.02        8.46      4.55 o 
   3  -5  16        9.37        3.36      3.72 o 
   4  -5  16        5.26        3.78      4.08 o 
  -5  -4  16        0.20        2.54      2.06 o 
  -4  -4  16       48.75       53.36      3.62 o 
  -3  -4  16       12.19       10.52      2.25 o 
  -2  -4  16        6.06        0.70      2.48 o 
  -1  -4  16        1.76        3.45      3.75 o 
   0  -4  16       17.84       13.57      6.93 o 
   1  -4  16        1.38        0.93      2.28 o 
   2  -4  16        4.02        0.97      2.27 o 
   3  -4  16        0.11        7.66      4.03 o 
  -5  -3  16        0.70        3.96      2.16 o 
  -4  -3  16        1.19        0.72      2.38 o 
  -3  -3  16        0.71        0.89      2.07 o 
  -2  -3  16        0.30       -1.26      2.47 o 
  -1  -3  16        1.01       -2.05      2.66 o 
   0  -3  16        0.04       -1.03      2.51 o 
   1  -3  16        0.18       -1.77      2.76 o 
   2  -3  16        0.36       -3.62      1.81 o 
   3  -3  16       14.83       17.67      4.61 o 
  -5  -2  16        3.25        5.40      2.28 o 
  -4  -2  16       15.79       14.08      2.73 o 
  -3  -2  16       11.15       12.74      2.20 o 
  -2  -2  16        6.80        7.14      4.15 o 
  -1  -2  16        6.16        4.78      3.54 o 
   0  -2  16        9.53        6.16      2.52 o 
   1  -2  16        3.12        3.55      2.34 o 
   2  -2  16        0.84        2.98      2.37 o 
   3  -2  16        0.00       -3.56      3.56 o 
  -4  -1  16        3.70        1.27      2.45 o 
  -3  -1  16        6.06        3.91      2.62 o 
  -2  -1  16        1.00        2.17      3.85 o 
  -1  -1  16        2.45        4.95      3.63 o 
   0  -1  16        0.35       -3.26      3.16 o 
   1  -1  16        0.11        3.03      2.33 o 
   2  -1  16        0.37        2.38      3.78 o 
  -3   0  16        1.45        4.91      3.35 o 
  -2   0  16        1.91        2.49      3.79 o 
  -1   0  16       15.37       15.00      4.24 o 
   0   0  16        0.34        3.82      2.48 o 
   1   0  16        7.32        4.52      2.54 o 
  -2   1  16        0.19        2.68      3.82 o 
  -1   1  16        5.79        9.79      2.71 o 
   0  -8  17        4.52        4.58      4.06 o 
  -2  -7  17        0.03       -4.77      3.99 o 
  -1  -7  17        0.20        4.43      4.21 o 
   0  -7  17        0.94        1.07      3.89 o 
   1  -7  17        0.12        5.74      4.05 o 
  -2  -6  17        7.61       13.12      4.61 o 
  -1  -6  17        2.17        0.37      3.85 o 
   0  -6  17        2.60       -1.29      3.61 o 
   1  -6  17        7.97       11.40      4.18 o 
  -2  -5  17        0.68        4.78      4.26 o 
  -1  -5  17        0.00        2.39      3.89 o 
   0  -5  17        0.03       -0.92      3.58 o 
   1  -5  17        3.64        4.39      3.68 o 
  -2  -4  17       11.49       10.73      4.60 o 
  -1  -4  17        0.19       -3.53      3.55 o 
   0  -4  17        3.31        2.25      3.79 o 
   1  -4  17        8.82       12.50      4.12 o 
  -2  -3  17        3.31        7.76      4.26 o 
  -1  -3  17        0.54       -4.51      3.34 o 
   0  -3  17        1.44       -0.52      3.43 o 
                                                 
